# Supplementary material for: Di-μ-iodido-bis­[(diethyl ether-κO)(η5-1,3-di-tert-butyl­cyclo­penta­dien­yl)ytterbium(II)]
Source: Acta Crystallogr Sect E Struct Rep Online. 2007 Dec 21;64(Pt 1):m232. doi: 10.1107/S1600536807066871 (PMC2915154; doi:10.1107/S1600536807066871)
Supplement: Supplementary file 1 [file e-64-0m232-sup1.cif]

##############################################################################
###                                                                        ###
###        Electronic paper (Acta Crystallographica Section E)             ###
###                                                                        ###
##############################################################################
#                                                                            #
# This CIF contains the data in a paper accepted for publication in Acta     #
# Crystallographica Section E. It conforms to the requirements of Notes      #
# for Authors for Section E, and has been peer reviewed under the auspices   #
# of the IUCr Commission on Journals.                                        #
#                                                                            #
# Full details of the Crystallographic Information File format               #
# are given in the paper "The Crystallographic Information File (CIF):       #
# a New Standard Archive File for Crystallography" by S. R. Hall, F. H.      #
# Allen and I. D. Brown [Acta Cryst. (1991), A47, 655-685].                  #
#                                                                            #
# The current version of the core CIF dictionary is obtainable from          #
# ftp://ftp.iucr.org/pub/cif_core.dic. The current version number is 2.1.    #
#                                                                            #
# Software is freely available for graphical display of the structure(s) in  #
# this CIF.  For information consult the CIF home page http://www.iucr.org/  #
# cif/home.html                                                              #
#                                                                            #
##############################################################################
                                             
data_I
_audit_creation_method     SHELXL-97
_chemical_name_systematic
;
Di-\m-iodido-bis[(diethyl
ether-\kO)(\h^5^-1,3-di-tert-butylcyclopentadienyl)ytterbium(II)]
;
_chemical_name_common     ?
_chemical_formula_moiety     'C34 H62 I2 O2 Yb2'
_chemical_formula_sum     'C34 H62 I2 O2 Yb2'
_chemical_formula_iupac     '[Yb2 (C13 H21)2 I2 (C4 H10 O)2]'
_chemical_formula_weight     1102.72
_chemical_melting_point     330
_symmetry_cell_setting     monoclinic
_symmetry_space_group_name_H-M     'P 21/n'
_symmetry_space_group_name_Hall     '-P 2yn'
loop_
    _symmetry_equiv_pos_as_xyz
    x,y,z
    1/2-x,1/2+y,1/2-z
    -x,-y,-z
    1/2+x,1/2-y,1/2+z
_cell_length_a     13.7190(3)
_cell_length_b     11.16900(10)
_cell_length_c     14.4440(3)
_cell_angle_alpha     90
_cell_angle_beta     112.8000(10)
_cell_angle_gamma     90
_cell_volume     2040.28(6)
_cell_formula_units_Z     2
_cell_measurement_reflns_used     6017
_cell_measurement_theta_min     2.0
_cell_measurement_theta_max     23.3
_cell_measurement_temperature     160
_exptl_crystal_description     plate-like
_exptl_crystal_colour     orange
_exptl_crystal_size_max     0.40
_exptl_crystal_size_mid     0.30
_exptl_crystal_size_min     0.15
_exptl_crystal_density_diffrn     1.795
_exptl_crystal_density_meas     ?
_exptl_crystal_density_method     'not measured'
_exptl_crystal_F_000     1056
_exptl_absorpt_coefficient_mu     6.097
_exptl_absorpt_correction_type     'multi-scan'
_exptl_absorpt_process_details     '(XPREP; Sheldrick, 1995)'
_exptl_absorpt_correction_T_min     0.192
_exptl_absorpt_correction_T_max     0.401
_exptl_special_details
;
;
_diffrn_ambient_temperature     161(2)
_diffrn_radiation_type     MoK\a
_diffrn_radiation_wavelength     0.71073
_diffrn_radiation_source     'fine-focus sealed tube'
_diffrn_radiation_monochromator     graphite
_diffrn_measurement_device_type     'Bruker SMART 1K CCD'
_diffrn_measurement_method     \w
_diffrn_detector_area_resol_mean     ?
_diffrn_reflns_number     8321
_diffrn_reflns_av_R_equivalents     0.033
_diffrn_reflns_av_sigmaI/netI     0.029
_diffrn_reflns_theta_min     1.7
_diffrn_reflns_theta_max     23.3
_diffrn_reflns_theta_full     23.27
_diffrn_measured_fraction_theta_max     0.996
_diffrn_measured_fraction_theta_full     0.996
_diffrn_reflns_limit_h_min     -15
_diffrn_reflns_limit_h_max     15
_diffrn_reflns_limit_k_min     -12
_diffrn_reflns_limit_k_max     7
_diffrn_reflns_limit_l_min     -15
_diffrn_reflns_limit_l_max     16
_diffrn_standards_number     0
_diffrn_standards_interval_count     0
_diffrn_standards_interval_time     ?
_diffrn_standards_decay_%     ?
_refine_special_details
;
 Refinement of F^2^ against ALL reflections.  The weighted R-factor wR and
 goodness of fit S are based on F^2^, conventional R-factors R are based
 on F, with F set to zero for negative F^2^. The threshold expression of
 F^2^ > 2sigma(F^2^) is used only for calculating R-factors(gt) etc. and is
 not relevant to the choice of reflections for refinement.  R-factors based
 on F^2^ are statistically about twice as large as those based on F, and R-
 factors based on ALL data will be even larger.
;
_reflns_number_total     2928
_reflns_number_gt     2679
_reflns_threshold_expression     I>2\s(I)
_refine_ls_structure_factor_coef     Fsqd
_refine_ls_matrix_type     full
_refine_ls_R_factor_all     0.030
_refine_ls_R_factor_gt     0.026
_refine_ls_wR_factor_gt     0.057
_refine_ls_wR_factor_ref     0.059
_refine_ls_goodness_of_fit_ref     1.09
_refine_ls_restrained_S_all     1.09
_refine_ls_number_reflns     2928
_refine_ls_number_parameters     181
_refine_ls_number_restraints     0
_refine_ls_hydrogen_treatment     constr
_refine_ls_weighting_scheme     calc
_refine_ls_weighting_details
         'calc w=1/[\s^2^(Fo^2^)+(0.0144P)^2^+9.3362P] where P=(Fo^2^+2Fc^2^)/3'
_atom_sites_solution_hydrogens     geom
_atom_sites_solution_primary     direct
_atom_sites_solution_secondary     difmap
_refine_ls_shift/su_max     0.001
_refine_ls_shift/su_mean     0.000
_refine_diff_density_max     0.92
_refine_diff_density_min     -1.11
_refine_ls_extinction_method     none
_refine_ls_extinction_coef     ?
loop_
    _atom_type_symbol
    _atom_type_description
    _atom_type_scat_dispersion_real
    _atom_type_scat_dispersion_imag
    _atom_type_scat_source
    'Yb' 'Yb' -0.3850 5.5486
                         'International Tables Vol C Tables 4.2.6.8 and 6.1.1.4'
    'I' 'I' -0.4742 1.8119
                         'International Tables Vol C Tables 4.2.6.8 and 6.1.1.4'
    'O' 'O' 0.0106 0.0060
                         'International Tables Vol C Tables 4.2.6.8 and 6.1.1.4'
    'C' 'C' 0.0033 0.0016
                         'International Tables Vol C Tables 4.2.6.8 and 6.1.1.4'
    'H' 'H' 0.0000 0.0000
                         'International Tables Vol C Tables 4.2.6.8 and 6.1.1.4'
_computing_data_collection     'SMART (Siemens, 1995)'
_computing_cell_refinement     'XPREP (Sheldrick, 1995)'
_computing_data_reduction     'SAINT (Siemens, 1995)'
_computing_structure_solution     'SIR92 (Altomare <i>et al.</i>, 1994)'
_computing_structure_refinement     'SHELXL97 (Sheldrick, 1997)'
_computing_molecular_graphics     'XP in SHELXTL (Sheldrick, 1998)'
_computing_publication_material     'SHELXL97 (Sheldrick, 1997)'
loop_
    _atom_site_type_symbol
    _atom_site_label
    _atom_site_fract_x
    _atom_site_fract_y
    _atom_site_fract_z
    _atom_site_U_iso_or_equiv
    _atom_site_adp_type
    _atom_site_calc_flag
    _atom_site_refinement_flags
    _atom_site_occupancy
    _atom_site_disorder_assembly
    _atom_site_disorder_group
    Yb Yb1 0.848794(19) 0.48479(2) 0.519907(18) 0.02631(9) Uani d . 1 . .
    I I1 0.92348(3) 0.43514(4) 0.34774(3) 0.03074(12) Uani d . 1 . .
    O O1 0.7760(4) 0.6781(4) 0.4630(3) 0.0524(13) Uani d . 1 . .
    C C1 0.6879(4) 0.3797(5) 0.5476(4) 0.0257(13) Uani d . 1 . .
    H H1 0.6204 0.4075 0.5090 0.031 Uiso calc R 1 . .
    C C2 0.7543(4) 0.4259(5) 0.6424(4) 0.0262(13) Uani d . 1 . .
    C C3 0.8486(4) 0.3596(5) 0.6738(4) 0.0231(12) Uani d . 1 . .
    H H3 0.9067 0.3707 0.7336 0.028 Uiso calc R 1 . .
    C C4 0.8410(4) 0.2731(5) 0.5998(4) 0.0238(12) Uani d . 1 . .
    H H4 0.8931 0.2183 0.6027 0.029 Uiso calc R 1 . .
    C C5 0.7402(4) 0.2844(5) 0.5203(4) 0.0240(12) Uani d . 1 . .
    C C6 0.6922(5) 0.2019(5) 0.4301(4) 0.0310(14) Uani d . 1 . .
    C C7 0.6089(5) 0.1221(6) 0.4471(5) 0.0444(17) Uani d . 1 . .
    H H7A 0.5548 0.1715 0.4538 0.067 Uiso calc R 1 . .
    H H7B 0.6421 0.0758 0.5072 0.067 Uiso calc R 1 . .
    H H7C 0.5779 0.0692 0.3909 0.067 Uiso calc R 1 . .
    C C8 0.7764(5) 0.1225(6) 0.4175(5) 0.0416(16) Uani d . 1 . .
    H H8A 0.7437 0.0681 0.3627 0.062 Uiso calc R 1 . .
    H H8B 0.8119 0.0780 0.4781 0.062 Uiso calc R 1 . .
    H H8C 0.8267 0.1714 0.4037 0.062 Uiso calc R 1 . .
    C C9 0.6382(5) 0.2726(6) 0.3338(4) 0.0351(15) Uani d . 1 . .
    H H9A 0.6895 0.3210 0.3211 0.053 Uiso calc R 1 . .
    H H9B 0.5848 0.3232 0.3406 0.053 Uiso calc R 1 . .
    H H9C 0.6061 0.2183 0.2788 0.053 Uiso calc R 1 . .
    C C10 0.7263(5) 0.5216(5) 0.7035(4) 0.0314(14) Uani d . 1 . .
    C C11 0.6980(7) 0.4584(7) 0.7850(6) 0.058(2) Uani d . 1 . .
    H H11A 0.6863 0.5174 0.8280 0.088 Uiso calc R 1 . .
    H H11B 0.7551 0.4069 0.8242 0.088 Uiso calc R 1 . .
    H H11C 0.6350 0.4117 0.7536 0.088 Uiso calc R 1 . .
    C C12 0.8200(5) 0.6051(6) 0.7574(5) 0.0460(17) Uani d . 1 . .
    H H12A 0.8400 0.6453 0.7087 0.069 Uiso calc R 1 . .
    H H12B 0.8787 0.5589 0.8015 0.069 Uiso calc R 1 . .
    H H12C 0.8001 0.6631 0.7958 0.069 Uiso calc R 1 . .
    C C13 0.6325(6) 0.5959(8) 0.6373(6) 0.063(2) Uani d . 1 . .
    H H13A 0.6493 0.6345 0.5860 0.095 Uiso calc R 1 . .
    H H13B 0.6166 0.6553 0.6774 0.095 Uiso calc R 1 . .
    H H13C 0.5722 0.5447 0.6067 0.095 Uiso calc R 1 . .
    C C14 0.6291(11) 0.6154(14) 0.3336(11) 0.168(8) Uani d . 1 . .
    H H14A 0.5707 0.6418 0.2749 0.251 Uiso calc R 1 . .
    H H14B 0.6030 0.5790 0.3797 0.251 Uiso calc R 1 . .
    H H14C 0.6701 0.5580 0.3145 0.251 Uiso calc R 1 . .
    C C15 0.6885(9) 0.7070(13) 0.3767(9) 0.117(4) Uani d . 1 . .
    H H15A 0.6459 0.7653 0.3939 0.140 Uiso calc R 1 . .
    H H15B 0.7129 0.7443 0.3289 0.140 Uiso calc R 1 . .
    C C16 0.8367(7) 0.7862(7) 0.5083(6) 0.061(2) Uani d . 1 . .
    H H16A 0.8818 0.7693 0.5776 0.073 Uiso calc R 1 . .
    H H16B 0.7880 0.8491 0.5083 0.073 Uiso calc R 1 . .
    C C17 0.9034(7) 0.8298(8) 0.4551(7) 0.075(3) Uani d . 1 . .
    H H17A 0.9409 0.9003 0.4879 0.112 Uiso calc R 1 . .
    H H17B 0.8592 0.8485 0.3868 0.112 Uiso calc R 1 . .
    H H17C 0.9530 0.7687 0.4562 0.112 Uiso calc R 1 . .
loop_
    _atom_site_aniso_label
    _atom_site_aniso_U_11
    _atom_site_aniso_U_22
    _atom_site_aniso_U_33
    _atom_site_aniso_U_12
    _atom_site_aniso_U_13
    _atom_site_aniso_U_23
    Yb1 0.02713(15) 0.02691(15) 0.02587(15) -0.00026(11) 0.01133(11) 0.00181(11)
    I1 0.0296(2) 0.0388(2) 0.0227(2) -0.00659(17) 0.00885(16) -0.00354(17)
    O1 0.058(3) 0.056(3) 0.045(3) 0.023(3) 0.021(2) 0.022(3)
    C1 0.019(3) 0.033(3) 0.021(3) 0.002(3) 0.004(2) 0.002(3)
    C2 0.029(3) 0.025(3) 0.025(3) 0.000(3) 0.011(3) 0.001(3)
    C3 0.025(3) 0.025(3) 0.017(3) -0.002(2) 0.006(2) 0.003(2)
    C4 0.023(3) 0.024(3) 0.024(3) 0.000(2) 0.009(2) 0.002(2)
    C5 0.024(3) 0.025(3) 0.025(3) -0.002(2) 0.011(2) -0.001(2)
    C6 0.035(3) 0.028(3) 0.025(3) -0.008(3) 0.006(3) -0.005(3)
    C7 0.051(4) 0.047(4) 0.031(3) -0.021(3) 0.010(3) -0.004(3)
    C8 0.047(4) 0.034(4) 0.039(4) 0.000(3) 0.012(3) -0.014(3)
    C9 0.036(3) 0.042(4) 0.024(3) -0.009(3) 0.007(3) -0.005(3)
    C10 0.034(3) 0.034(3) 0.031(3) 0.006(3) 0.018(3) 0.000(3)
    C11 0.090(6) 0.046(4) 0.067(5) -0.012(4) 0.060(5) -0.010(4)
    C12 0.049(4) 0.044(4) 0.049(4) -0.013(4) 0.023(3) -0.016(3)
    C13 0.057(5) 0.071(6) 0.056(5) 0.035(4) 0.015(4) -0.013(4)
    C14 0.122(11) 0.171(15) 0.141(12) -0.067(11) -0.024(9) 0.081(12)
    C15 0.087(8) 0.138(12) 0.091(8) 0.016(8) -0.004(7) 0.041(8)
    C16 0.090(6) 0.036(4) 0.072(5) 0.020(4) 0.047(5) 0.009(4)
    C17 0.087(6) 0.065(6) 0.096(7) 0.017(5) 0.060(6) 0.014(5)
_geom_special_details
;
 All esds (except the esd in the dihedral angle between two l.s. planes)
 are estimated using the full covariance matrix.  The cell esds are taken
 into account individually in the estimation of esds in distances, angles
 and torsion angles; correlations between esds in cell parameters are only
 used when they are defined by crystal symmetry.  An approximate (isotropic)
 treatment of cell esds is used for estimating esds involving l.s. planes.
;
loop_
    _geom_bond_atom_site_label_1
    _geom_bond_atom_site_label_2
    _geom_bond_site_symmetry_2
    _geom_bond_distance
    _geom_bond_publ_flag
    Yb1 Cp . 2.37 y
    Yb1 O1 . 2.387(5) y
    Yb1 C3 . 2.627(5) ?
    Yb1 C2 . 2.650(5) ?
    Yb1 C4 . 2.651(5) ?
    Yb1 C1 . 2.663(5) ?
    Yb1 C5 . 2.690(5) ?
    Yb1 I1 . 3.0848(4) y
    Yb1 I1 3_766 3.0961(5) y
    I1 Yb1 3_766 3.0961(5) ?
    O1 C15 . 1.393(10) ?
    O1 C16 . 1.469(9) ?
    C1 C2 . 1.416(8) ?
    C1 C5 . 1.422(8) ?
    C1 H1 . 0.9300 ?
    C2 C3 . 1.405(8) ?
    C2 C10 . 1.526(8) ?
    C3 C4 . 1.413(7) ?
    C3 H3 . 0.9300 ?
    C4 C5 . 1.419(7) ?
    C4 H4 . 0.9300 ?
    C5 C6 . 1.522(8) ?
    C6 C9 . 1.519(8) ?
    C6 C8 . 1.521(8) ?
    C6 C7 . 1.543(8) ?
    C7 H7A . 0.9600 ?
    C7 H7B . 0.9600 ?
    C7 H7C . 0.9600 ?
    C8 H8A . 0.9600 ?
    C8 H8B . 0.9600 ?
    C8 H8C . 0.9600 ?
    C9 H9A . 0.9600 ?
    C9 H9B . 0.9600 ?
    C9 H9C . 0.9600 ?
    C10 C13 . 1.519(9) ?
    C10 C12 . 1.533(9) ?
    C10 C11 . 1.547(9) ?
    C11 H11A . 0.9600 ?
    C11 H11B . 0.9600 ?
    C11 H11C . 0.9600 ?
    C12 H12A . 0.9600 ?
    C12 H12B . 0.9600 ?
    C12 H12C . 0.9600 ?
    C13 H13A . 0.9600 ?
    C13 H13B . 0.9600 ?
    C13 H13C . 0.9600 ?
    C14 C15 . 1.306(16) ?
    C14 H14A . 0.9600 ?
    C14 H14B . 0.9600 ?
    C14 H14C . 0.9600 ?
    C15 H15A . 0.9700 ?
    C15 H15B . 0.9700 ?
    C16 C17 . 1.486(10) ?
    C16 H16A . 0.9700 ?
    C16 H16B . 0.9700 ?
    C17 H17A . 0.9600 ?
    C17 H17B . 0.9600 ?
    C17 H17C . 0.9600 ?
loop_
    _geom_angle_atom_site_label_1
    _geom_angle_atom_site_label_2
    _geom_angle_atom_site_label_3
    _geom_angle_site_symmetry_1
    _geom_angle_site_symmetry_3
    _geom_angle
    _geom_angle_publ_flag
    I1 Yb1 Cp . . 127 y
    O1 Yb1 Cp . . 124 y
    I1 Yb1 Cp . 3_766 115 y
    O1 Yb1 C3 . . 129.45(16) ?
    O1 Yb1 C2 . . 101.92(16) ?
    C3 Yb1 C2 . . 30.87(17) ?
    O1 Yb1 C4 . . 150.96(16) ?
    C3 Yb1 C4 . . 31.06(16) ?
    C2 Yb1 C4 . . 51.34(17) ?
    O1 Yb1 C1 . . 100.94(17) ?
    C3 Yb1 C1 . . 50.62(17) ?
    C2 Yb1 C1 . . 30.92(17) ?
    C4 Yb1 C1 . . 50.65(17) ?
    O1 Yb1 C5 . . 126.52(17) ?
    C3 Yb1 C5 . . 51.15(17) ?
    C2 Yb1 C5 . . 51.49(17) ?
    C4 Yb1 C5 . . 30.81(16) ?
    C1 Yb1 C5 . . 30.80(16) ?
    O1 Yb1 I1 . . 96.34(11) y
    C3 Yb1 I1 . . 134.10(12) ?
    C2 Yb1 I1 . . 153.51(12) ?
    C4 Yb1 I1 . . 105.83(12) ?
    C1 Yb1 I1 . . 126.53(12) ?
    C5 Yb1 I1 . . 102.10(11) ?
    O1 Yb1 I1 . 3_766 97.98(13) y
    C3 Yb1 I1 . 3_766 87.89(12) ?
    C2 Yb1 I1 . 3_766 107.27(12) ?
    C4 Yb1 I1 . 3_766 100.96(11) ?
    C1 Yb1 I1 . 3_766 136.99(11) ?
    C5 Yb1 I1 . 3_766 131.77(12) ?
    I1 Yb1 I1 . 3_766 88.782(12) y
    Yb1 I1 Yb1 . 3_766 91.218(11) y
    C15 O1 C16 . . 110.6(8) ?
    C15 O1 Yb1 . . 128.2(7) ?
    C16 O1 Yb1 . . 120.1(4) ?
    C2 C1 C5 . . 109.7(5) ?
    C2 C1 Yb1 . . 74.0(3) ?
    C5 C1 Yb1 . . 75.6(3) ?
    C2 C1 H1 . . 125.2 ?
    C5 C1 H1 . . 125.2 ?
    Yb1 C1 H1 . . 117.0 ?
    C3 C2 C1 . . 106.6(5) ?
    C3 C2 C10 . . 126.1(5) ?
    C1 C2 C10 . . 127.1(5) ?
    C3 C2 Yb1 . . 73.7(3) ?
    C1 C2 Yb1 . . 75.1(3) ?
    C10 C2 Yb1 . . 120.7(4) ?
    C2 C3 C4 . . 109.1(5) ?
    C2 C3 Yb1 . . 75.5(3) ?
    C4 C3 Yb1 . . 75.4(3) ?
    C2 C3 H3 . . 125.4 ?
    C4 C3 H3 . . 125.4 ?
    Yb1 C3 H3 . . 115.7 ?
    C3 C4 C5 . . 108.3(5) ?
    C3 C4 Yb1 . . 73.5(3) ?
    C5 C4 Yb1 . . 76.1(3) ?
    C3 C4 H4 . . 125.8 ?
    C5 C4 H4 . . 125.8 ?
    Yb1 C4 H4 . . 116.6 ?
    C4 C5 C1 . . 106.3(5) ?
    C4 C5 C6 . . 127.0(5) ?
    C1 C5 C6 . . 126.4(5) ?
    C4 C5 Yb1 . . 73.1(3) ?
    C1 C5 Yb1 . . 73.6(3) ?
    C6 C5 Yb1 . . 123.9(3) ?
    C9 C6 C8 . . 108.5(5) ?
    C9 C6 C5 . . 111.4(5) ?
    C8 C6 C5 . . 111.0(5) ?
    C9 C6 C7 . . 108.5(5) ?
    C8 C6 C7 . . 109.0(5) ?
    C5 C6 C7 . . 108.3(5) ?
    C6 C7 H7A . . 109.5 ?
    C6 C7 H7B . . 109.5 ?
    H7A C7 H7B . . 109.5 ?
    C6 C7 H7C . . 109.5 ?
    H7A C7 H7C . . 109.5 ?
    H7B C7 H7C . . 109.5 ?
    C6 C8 H8A . . 109.5 ?
    C6 C8 H8B . . 109.5 ?
    H8A C8 H8B . . 109.5 ?
    C6 C8 H8C . . 109.5 ?
    H8A C8 H8C . . 109.5 ?
    H8B C8 H8C . . 109.5 ?
    C6 C9 H9A . . 109.5 ?
    C6 C9 H9B . . 109.5 ?
    H9A C9 H9B . . 109.5 ?
    C6 C9 H9C . . 109.5 ?
    H9A C9 H9C . . 109.5 ?
    H9B C9 H9C . . 109.5 ?
    C13 C10 C2 . . 111.1(5) ?
    C13 C10 C12 . . 109.1(6) ?
    C2 C10 C12 . . 111.7(5) ?
    C13 C10 C11 . . 109.1(6) ?
    C2 C10 C11 . . 108.3(5) ?
    C12 C10 C11 . . 107.4(5) ?
    C10 C11 H11A . . 109.5 ?
    C10 C11 H11B . . 109.5 ?
    H11A C11 H11B . . 109.5 ?
    C10 C11 H11C . . 109.5 ?
    H11A C11 H11C . . 109.5 ?
    H11B C11 H11C . . 109.5 ?
    C10 C12 H12A . . 109.5 ?
    C10 C12 H12B . . 109.5 ?
    H12A C12 H12B . . 109.5 ?
    C10 C12 H12C . . 109.5 ?
    H12A C12 H12C . . 109.5 ?
    H12B C12 H12C . . 109.5 ?
    C10 C13 H13A . . 109.5 ?
    C10 C13 H13B . . 109.5 ?
    H13A C13 H13B . . 109.5 ?
    C10 C13 H13C . . 109.5 ?
    H13A C13 H13C . . 109.5 ?
    H13B C13 H13C . . 109.5 ?
    C15 C14 H14A . . 109.5 ?
    C15 C14 H14B . . 109.5 ?
    H14A C14 H14B . . 109.5 ?
    C15 C14 H14C . . 109.5 ?
    H14A C14 H14C . . 109.5 ?
    H14B C14 H14C . . 109.5 ?
    C14 C15 O1 . . 114.0(11) ?
    C14 C15 H15A . . 108.7 ?
    O1 C15 H15A . . 108.7 ?
    C14 C15 H15B . . 108.7 ?
    O1 C15 H15B . . 108.7 ?
    H15A C15 H15B . . 107.6 ?
    O1 C16 C17 . . 113.3(6) ?
    O1 C16 H16A . . 108.9 ?
    C17 C16 H16A . . 108.9 ?
    O1 C16 H16B . . 108.9 ?
    C17 C16 H16B . . 108.9 ?
    H16A C16 H16B . . 107.7 ?
    C16 C17 H17A . . 109.5 ?
    C16 C17 H17B . . 109.5 ?
    H17A C17 H17B . . 109.5 ?
    C16 C17 H17C . . 109.5 ?
    H17A C17 H17C . . 109.5 ?
    H17B C17 H17C . . 109.5 ?
data_global
_journal_date_recd_electronic     2007-11-30
_journal_date_accepted     2007-12-14
_journal_name_full     'Acta Crystallographica, Section E'
_journal_year     2008
_journal_volume     64
_journal_issue      1
_journal_page_first     m232
_journal_page_last     m232
_journal_paper_category     QM
_journal_coeditor_code     TK2232
_publ_contact_author_name     'Dr. Madeleine Schultz'
_publ_contact_author_address
;
School of Physical and Chemical Sciences
Queensland University of Technology
Brisbane QLD  4001
Australia
;
_publ_contact_author_email     madeleine.schultz@qut.edu.au
_publ_contact_author_fax     '61 7 3138 1804'
_publ_contact_author_phone     '61 7 3138 2151'
_publ_section_title
;\
Di-\m-iodido-bis[(diethyl
ether-\k<i>O</i>)(\h^5^-1,3-di-<i>tert</i>-butylcyclopentadienyl)\
ytterbium(II)]
;
loop_
    _publ_author_name
    _publ_author_address
    'Schultz, Madeleine'
;
School of Physical and Chemical Sciences
Queensland University of Technology
Brisbane
Queensland 4001
Australia
;
