# Supplementary material for: Di-μ-iodido-bis­[(diethyl ether-κO)(η5-1,3-di-tert-butyl­cyclo­penta­dien­yl)ytterbium(II)]
Source: Acta Crystallogr Sect E Struct Rep Online. 2007 Dec 21;64(Pt 1):m232. doi: 10.1107/S1600536807066871 (PMC2915154; doi:10.1107/S1600536807066871)
Supplement: Supplementary file 2 [file e-64-0m232-Isup2.hkl]

#
# h,k,l, Fc-squared, Fo-squared, sigma(Fo-squared) and status flag
#
data_I
_shelx_title ' ms103n in P2(1)/n'
_shelx_refln_list_code          4
_shelx_F_calc_maximum      392.73
_exptl_crystal_F_000      1104.00
_reflns_d_resolution_high  0.8994
 
loop_
 _symmetry_equiv_pos_as_xyz
 'x, y, z'
 '-x+1/2, y+1/2, -z+1/2'
 '-x, -y, -z'
 'x-1/2, -y-1/2, z-1/2'
 
_cell_length_a    13.7190
_cell_length_b    11.1690
_cell_length_c    14.4440
_cell_angle_alpha  90.000
_cell_angle_beta  112.800
_cell_angle_gamma  90.000
 
_shelx_F_squared_multiplier     1.000
 
loop_
 _refln_index_h
 _refln_index_k
 _refln_index_l
 _refln_F_squared_calc
 _refln_F_squared_meas
 _refln_F_squared_sigma
 _refln_observed_status
   2   0   0    36573.64    34022.71    722.04 o
   4   0   0    83783.07    80790.29   1288.44 o
   6   0   0     1905.42     1465.95     43.76 o
   8   0   0     1166.82     1235.76     52.15 o
  10   0   0    16893.93    16138.44    330.87 o
  12   0   0    10942.16    10631.56    333.39 o
  14   0   0    10168.44    10134.50    336.22 o
   1   1   0    80352.21    74201.02   1076.66 o
   2   1   0     1664.16     2308.73     62.27 o
   3   1   0    31098.72    29853.72    381.40 o
   4   1   0     3614.08     4581.89     59.50 o
   5   1   0    11838.50    11931.69    131.51 o
   6   1   0      250.48      310.30     15.33 o
   7   1   0     4766.07     4616.72     68.52 o
   8   1   0       71.86       81.54     32.76 o
   9   1   0    18762.81    18185.17    313.67 o
  10   1   0     1384.90     1469.52     61.57 o
  11   1   0      284.89      289.00     57.31 o
  12   1   0     1120.48     1030.82    185.18 o
  13   1   0    20273.74    20286.34    413.48 o
  14   1   0      379.96      293.16     50.83 o
   0   2   0    92293.87    83296.36   2184.22 o
   1   2   0     4087.61     4278.97     61.07 o
   2   2   0      191.07      310.21     56.49 o
   3   2   0    18910.70    18346.29    212.34 o
   4   2   0    34182.68    32562.32    502.40 o
   5   2   0     1080.83     1190.89     32.31 o
   6   2   0     2627.71     2438.96     47.00 o
   7   2   0        1.12       34.81     13.90 o
   8   2   0      142.99      142.69     32.96 o
   9   2   0     1404.71     1282.20     49.67 o
  10   2   0    12837.00    12678.83    294.84 o
  11   2   0     6374.69     6271.93    131.64 o
  12   2   0     5601.46     5475.34    203.77 o
  13   2   0        0.70      -38.46     38.46 o
   1   3   0    39024.63    36988.59    972.68 o
   2   3   0    42850.38    40366.84    514.92 o
   3   3   0    37912.60    35609.28    514.88 o
   4   3   0     9053.75     8651.25    203.43 o
   5   3   0     3043.71     3295.78     47.73 o
   6   3   0       38.15       51.26     12.77 o
   7   3   0    15671.84    15346.76    250.73 o
   8   3   0      604.47      540.85     37.99 o
   9   3   0     9018.42     8932.43    177.93 o
  10   3   0     3411.63     3224.47    111.93 o
  11   3   0     1231.25     1239.68    146.32 o
  12   3   0     5243.78     5324.22    124.13 o
  13   3   0     9043.37     9332.43    221.85 o
   0   4   0    25190.57    24130.25    445.56 o
   1   4   0    18522.77    18213.71    241.24 o
   2   4   0     5423.40     5190.60     79.26 o
   3   4   0    14184.94    14376.58    230.51 o
   4   4   0    16357.80    15373.84    276.18 o
   5   4   0     2039.33     2226.82     75.80 o
   6   4   0    20902.71    19345.79    308.22 o
   7   4   0       14.59       67.89     27.78 o
   8   4   0     1573.14     1606.96     77.10 o
   9   4   0     3297.07     3404.44    132.40 o
  10   4   0    12153.73    12088.74    257.29 o
  11   4   0     6522.11     6999.50    171.71 o
  12   4   0     1261.33     1388.15    127.12 o
  13   4   0       59.46       51.96    117.59 o
   1   5   0     1798.89     1565.15     38.28 o
   2   5   0    34326.03    33229.15    432.47 o
   3   5   0    30122.43    28740.66    603.41 o
   4   5   0     2904.14     2964.24     68.38 o
   5   5   0     2734.21     3026.65     94.52 o
   6   5   0       91.36       22.26     39.23 o
   7   5   0    26619.94    27137.98    427.53 o
   8   5   0       56.76      112.79     33.01 o
   9   5   0     2799.65     2722.39     82.22 o
  10   5   0     4590.96     4950.87    118.30 o
  11   5   0     2980.83     3157.11     94.24 o
  12   5   0     2751.52     2683.91    140.06 o
   0   6   0     2810.65     2234.03     69.08 o
   1   6   0    19531.17    18158.34    332.76 o
   2   6   0     9594.57     9588.05    140.64 o
   3   6   0    10986.46    10666.85    154.62 o
   4   6   0     5547.13     5056.82    103.91 o
   5   6   0     2589.35     2522.63     89.71 o
   6   6   0    26458.96    26151.32   1566.33 o
   7   6   0       40.14       -6.40    174.07 o
   8   6   0     4544.33     4515.36    202.51 o
   9   6   0      386.95      610.30     51.44 o
  10   6   0     5769.91     6435.65    253.09 o
  11   6   0     5917.36     6280.33    263.26 o
  12   6   0       67.59      134.53     43.74 o
   1   7   0       61.58       81.00     30.10 o
   2   7   0    12861.54    12126.03    206.74 o
   3   7   0    18142.86    17249.91    464.59 o
   4   7   0      856.20      902.30     48.61 o
   5   7   0     2817.35     2467.81     94.65 o
   6   7   0     2456.99     2055.45     94.40 o
   7   7   0    30880.49    31106.20    936.33 o
   8   7   0     3036.77     3093.96    120.16 o
   9   7   0      706.09      797.71    195.79 o
  10   7   0      626.18      764.11    213.17 o
  11   7   0     4175.16     4181.11    143.44 o
   0   8   0      548.90      542.06     46.48 o
   1   8   0     4669.75     4806.56     87.50 o
   2   8   0     6611.10     6374.65    127.29 o
   3   8   0     1095.71     1210.80     64.61 o
   4   8   0     3886.41     3684.77    115.86 o
   5   8   0    12403.58    12137.83    326.82 o
   6   8   0    23616.03    23168.38    470.91 o
   7   8   0     1116.28      806.63     73.27 o
   8   8   0     3856.51     3522.23    129.74 o
   9   8   0     1622.91     1555.26     96.63 o
  10   8   0     4588.91     4826.36    333.39 o
   1   9   0       94.22      172.71     38.12 o
   2   9   0     4993.13     4496.25    105.25 o
   3   9   0     6196.36     5813.27    156.51 o
   4   9   0    10046.79     9884.06    637.99 o
   5   9   0     1553.01     1350.14    133.36 o
   6   9   0     2685.47     2521.89    226.10 o
   7   9   0    12383.51    12509.25    347.84 o
   8   9   0     6253.85     6428.79    187.74 o
   9   9   0      890.96      762.47     99.82 o
   0  10   0     1460.42     1392.97    109.72 o
   1  10   0     3457.57     3103.69     87.39 o
   2  10   0     2451.37     2259.42     77.37 o
   3  10   0      483.03      448.75    103.65 o
   4  10   0      938.66      929.27     74.27 o
   5  10   0    16300.41    15654.55   1424.90 o
   6  10   0     6331.86     6526.61    186.56 o
   7  10   0     1826.30     1708.69    103.01 o
   8  10   0      684.01      608.47    155.78 o
   1  11   0      246.87      282.71    112.34 o
   2  11   0      852.42     1090.31     95.67 o
   3  11   0     2036.61     2094.18    100.19 o
   4  11   0     7052.41     6528.58    185.41 o
   5  11   0      579.80      654.52    122.14 o
   6  11   0     2674.60     3067.08    134.47 o
   0  12   0      742.05      521.10     97.39 o
   1  12   0      453.71      493.62     99.01 o
   2  12   0       21.40      -64.86     64.86 o
   3  12   0      155.78      179.59     63.33 o
 -13   0   1    19053.60    19515.74    560.91 o
 -11   0   1     5717.71     5089.58    183.06 o
  -9   0   1    50020.55    47716.15    876.25 o
  -7   0   1     3234.79     3271.56     96.80 o
  -5   0   1     5859.61     6700.08    108.98 o
  -3   0   1     1074.25      911.93     30.14 o
  -1   0   1    57957.21    57775.98   1451.16 o
   1   0   1    58986.91    56941.85   1759.23 o
   3   0   1   139808.14   138316.88   2006.47 o
   5   0   1    24917.26    24872.62    852.15 o
   7   0   1    16484.09    15955.99    310.95 o
   9   0   1      465.53      397.57     40.05 o
  11   0   1      193.01      110.73     53.34 o
  13   0   1    18153.23    18167.02    535.25 o
 -14   1   1     8501.64     8862.25    212.15 o
 -13   1   1       90.15       -2.52     34.98 o
 -12   1   1     4178.80     4114.53    116.16 o
 -11   1   1     2860.53     2897.78     77.27 o
 -10   1   1    39181.76    38019.46    581.38 o
  -9   1   1       45.17      132.78     34.19 o
  -8   1   1     7680.03     8014.59    225.64 o
  -7   1   1     3888.68     4193.54     74.09 o
  -6   1   1    23723.64    22907.70    244.51 o
  -5   1   1      126.31      220.19     22.64 o
  -4   1   1     4979.27     4518.47     66.26 o
  -3   1   1        7.00      148.91     20.68 o
  -2   1   1      555.98      868.38     22.29 o
  -1   1   1     1556.05     1632.06     52.35 o
   0   1   1   154239.81   138329.53   3746.14 o
   1   1   1     9055.69     9493.93    145.08 o
   2   1   1    15464.68    16010.32    259.20 o
   3   1   1     2425.66     2902.26     37.03 o
   4   1   1   107433.34   102658.11   1537.93 o
   5   1   1      113.00      163.76     16.17 o
   6   1   1     2124.94     1847.57     32.52 o
   7   1   1     2793.71     2952.69     79.52 o
   8   1   1     7280.76     6895.21    209.52 o
   9   1   1      294.73      215.43     30.01 o
  10   1   1     5170.15     5017.44    208.17 o
  11   1   1       70.10       37.58     48.49 o
  12   1   1     6676.64     6522.74    171.04 o
  13   1   1      164.05      -25.38     59.91 o
 -14   2   1       67.81      -28.96     80.32 o
 -13   2   1    12724.97    13277.23    286.90 o
 -12   2   1     3773.51     3758.81     95.10 o
 -11   2   1     4847.24     4624.24    105.55 o
 -10   2   1     2883.55     2884.03    159.33 o
  -9   2   1    28531.61    28011.73    470.91 o
  -8   2   1     5039.41     5238.91    130.36 o
  -7   2   1     7907.56     7163.14    107.26 o
  -6   2   1      923.73      935.96     20.21 o
  -5   2   1     2554.92     2362.02     42.89 o
  -4   2   1    10609.53    11131.25    273.62 o
  -3   2   1     8143.84     7388.88     81.57 o
  -2   2   1     5641.91     5469.23     74.56 o
  -1   2   1    18060.65    17988.13    486.14 o
   0   2   1     2837.17     3221.41     72.27 o
   1   2   1    55913.48    53893.52    814.79 o
   2   2   1    66423.92    62813.68    861.25 o
   3   2   1    92098.80    88196.91   1288.74 o
   4   2   1      313.35      370.23     25.69 o
   5   2   1     8678.67     8296.69    119.06 o
   6   2   1    11498.77    11883.50    199.71 o
   7   2   1    15095.86    14689.55    183.37 o
   8   2   1     1726.54     1600.81     77.05 o
   9   2   1     1373.31     1403.39     54.00 o
  10   2   1      865.76      852.53     65.93 o
  11   2   1      119.86      199.95     38.45 o
  12   2   1        2.12       13.08     47.38 o
  13   2   1     8305.17     8538.97    209.32 o
 -13   3   1     1842.66     1644.49    128.17 o
 -12   3   1     2224.19     2415.34    123.88 o
 -11   3   1     8656.32     8896.56    171.64 o
 -10   3   1    16508.07    16910.04    282.60 o
  -9   3   1       54.30       49.57     63.37 o
  -8   3   1      378.23      418.20    141.05 o
  -7   3   1     9170.49     8974.50    131.00 o
  -6   3   1    20295.69    19797.90    375.71 o
  -5   3   1     4045.34     4375.02     53.47 o
  -4   3   1    27092.54    26713.52    348.97 o
  -3   3   1    10326.23    11494.21    421.19 o
  -2   3   1     1280.38     1677.02     77.54 o
  -1   3   1      203.11      489.08     48.41 o
   0   3   1    66686.68    62080.79   1169.75 o
   1   3   1    59695.78    58547.41    742.12 o
   2   3   1     6407.10     6356.05    111.99 o
   3   3   1     6926.80     7273.86    104.42 o
   4   3   1    43323.30    41282.54   1114.46 o
   5   3   1     3763.34     3492.97     75.94 o
   6   3   1     7606.16     7192.50    231.47 o
   7   3   1     6130.93     6596.97    162.30 o
   8   3   1     3047.05     3141.31    118.99 o
   9   3   1     3048.45     2879.44     83.05 o
  10   3   1     6464.75     6679.47    269.20 o
  11   3   1      269.16      232.01     62.45 o
  12   3   1     2001.38     2169.13    107.31 o
  13   3   1      858.82      948.01    312.28 o
 -13   4   1     5204.08     5594.23    155.47 o
 -12   4   1    10399.90    10447.32    282.88 o
 -11   4   1      739.41      794.33     99.45 o
 -10   4   1     2016.61     2073.47     70.80 o
  -9   4   1     8598.82     8779.34    215.08 o
  -8   4   1     5384.29     5344.29    313.59 o
  -7   4   1    26889.71    26120.45    591.47 o
  -6   4   1     5540.79     5257.33    139.74 o
  -5   4   1      190.65      194.37     21.82 o
  -4   4   1     5095.57     5439.28    102.85 o
  -3   4   1    43701.48    41302.10    824.18 o
  -2   4   1     3582.90     3622.56     98.60 o
  -1   4   1    13703.37    12733.98    173.15 o
   0   4   1    14552.62    14291.49    192.47 o
   1   4   1    21521.73    20436.62    269.71 o
   2   4   1    39819.37    38605.36    877.88 o
   3   4   1    38006.26    36859.69    602.04 o
   4   4   1       11.86      136.51     28.88 o
   5   4   1       26.64       70.96     24.47 o
   6   4   1     9894.03    10104.12    177.73 o
   7   4   1    21871.99    21507.53    498.98 o
   8   4   1     3659.42     4176.07     99.68 o
   9   4   1     5113.67     4911.41    120.55 o
  10   4   1      302.51      378.10     45.21 o
  11   4   1     2239.98     2433.62     81.92 o
  12   4   1      261.98      297.18     99.00 o
 -13   5   1     1332.26     1473.83     74.46 o
 -12   5   1     1868.15     1936.36     78.71 o
 -11   5   1    11966.14    12832.33    407.44 o
 -10   5   1     5773.77     5676.01    306.29 o
  -9   5   1     1260.10     1097.40     53.54 o
  -8   5   1     3148.07     2961.48    142.93 o
  -7   5   1     5757.24     5885.09    118.67 o
  -6   5   1    20659.90    19978.32    774.03 o
  -5   5   1     1026.59     1304.90     51.44 o
  -4   5   1    20223.61    20153.99    591.76 o
  -3   5   1     4504.60     3734.23     65.43 o
  -2   5   1    23294.92    21608.17    335.39 o
  -1   5   1     1173.28     1224.56     74.72 o
   0   5   1    22229.01    20483.84    273.14 o
   1   5   1    39621.46    38336.05    496.29 o
   2   5   1     1072.06     1151.92     54.89 o
   3   5   1    10762.12    10145.91    253.12 o
   4   5   1     2926.49     2683.94    105.53 o
   5   5   1     9249.71     9326.03    209.33 o
   6   5   1    12221.98    12636.01    225.97 o
   7   5   1     5176.98     5228.62    112.51 o
   8   5   1     4062.80     3976.74     98.82 o
   9   5   1       14.15      154.48    106.66 o
  10   5   1    14987.64    15256.85    268.69 o
  11   5   1     1415.75     1516.66     86.92 o
  12   5   1        5.59       50.02    108.08 o
 -12   6   1     3991.47     4221.19    272.17 o
 -11   6   1      325.42      310.79     47.45 o
 -10   6   1     2492.98     2553.42    125.83 o
  -9   6   1      124.66      197.48     76.98 o
  -8   6   1     4645.20     4941.39    303.21 o
  -7   6   1    22437.96    22441.20    973.91 o
  -6   6   1     2206.43     2321.28     88.90 o
  -5   6   1       61.01       67.54     39.28 o
  -4   6   1      438.27      553.81     38.66 o
  -3   6   1    57271.42    55733.39    718.08 o
  -2   6   1     8124.73     8000.96    121.17 o
  -1   6   1      125.23      112.03     41.91 o
   0   6   1     2645.73     2590.83     72.68 o
   1   6   1     8602.33     8568.91    128.02 o
   2   6   1    32927.27    31029.83    408.57 o
   3   6   1     6073.46     5361.16    131.88 o
   4   6   1     3796.94     3685.82    113.90 o
   5   6   1     2929.52     2797.54    108.40 o
   6   6   1     6999.70     6802.96    174.23 o
   7   6   1    19258.88    17943.76    375.52 o
   8   6   1      739.75      838.19    150.43 o
   9   6   1     4346.12     4340.96    133.78 o
  10   6   1      653.30      803.48     93.46 o
  11   6   1     8088.26     7980.05    181.15 o
 -11   7   1     4262.82     4492.47    258.88 o
 -10   7   1      606.15      656.11     71.51 o
  -9   7   1     1552.21     1532.41     92.03 o
  -8   7   1     4196.52     4161.40    401.48 o
  -7   7   1     1778.08     1779.54    103.55 o
  -6   7   1    20104.94    20136.96   1145.76 o
  -5   7   1     3391.45     3361.70    108.08 o
  -4   7   1    22082.87    21067.16    414.92 o
  -3   7   1     1583.86     1566.65     99.65 o
  -2   7   1    23057.98    22183.03    301.82 o
  -1   7   1     2470.35     2450.23     80.49 o
   0   7   1     4057.60     3670.69     70.72 o
   1   7   1     6119.01     5934.09     98.45 o
   2   7   1      171.78      197.24     51.33 o
   3   7   1     3904.69     4022.77    111.10 o
   4   7   1      418.53      413.11     54.29 o
   5   7   1    11604.88    11304.96    252.77 o
   6   7   1    23392.44    23906.53    481.75 o
   7   7   1      134.09      -41.12    101.13 o
   8   7   1      215.39      330.94     63.76 o
   9   7   1     1427.71     1403.69    124.97 o
  10   7   1    12133.22    12304.50    295.87 o
  11   7   1     1217.41     1231.29     98.78 o
 -11   8   1       53.92      -61.27     61.27 o
 -10   8   1       80.39       10.35    105.98 o
  -9   8   1       34.51      -85.76    102.24 o
  -8   8   1     2933.33     2482.22    322.88 o
  -7   8   1    12728.17    12998.28    393.20 o
  -6   8   1     1438.31     1248.11    162.96 o
  -5   8   1      348.79      378.16    102.34 o
  -4   8   1     5407.47     5284.78    343.09 o
  -3   8   1    29504.46    28917.05    635.57 o
  -2   8   1     8301.45     7999.36    197.91 o
  -1   8   1     1592.56     1573.18     58.01 o
   0   8   1      422.51      423.33     34.60 o
   1   8   1     3583.64     3501.29     85.85 o
   2   8   1     5661.71     5545.92    232.86 o
   3   8   1      548.18      646.54     45.40 o
   4   8   1     1127.75     1008.93     68.65 o
   5   8   1     3653.66     3477.45    154.17 o
   6   8   1     3522.22     3123.56    134.47 o
   7   8   1    12162.66    11942.51    278.86 o
   8   8   1     4100.53     3709.53    172.66 o
   9   8   1     5432.07     5370.76    174.33 o
  10   8   1      265.24      315.38     77.97 o
 -10   9   1      627.45      696.49    117.60 o
  -9   9   1     1682.28     1737.09    107.01 o
  -8   9   1     2424.82     2206.60    178.11 o
  -7   9   1      390.23      355.74    128.51 o
  -6   9   1     7725.53     8039.09    206.74 o
  -5   9   1    16680.84    16776.06    376.03 o
  -4   9   1     7384.00     7267.88    185.89 o
  -3   9   1       24.28       14.07     42.61 o
  -2   9   1    11348.01    11297.26    352.88 o
  -1   9   1    12031.44    11948.69    181.48 o
   0   9   1     2429.60     2362.16     89.61 o
   1   9   1     1227.94     1195.35     54.10 o
   2   9   1      162.81      191.08     96.84 o
   3   9   1      410.86      382.22     54.83 o
   4   9   1      338.59      299.84     57.15 o
   5   9   1     7758.75     7544.92    197.27 o
   6   9   1     8866.19     8708.94    406.43 o
   7   9   1     1396.15     1241.88     96.08 o
   8   9   1      235.23      -65.27     75.67 o
   9   9   1     6129.09     5535.23    309.25 o
  -8  10   1     3022.44     3140.02    233.88 o
  -7  10   1     5243.19     5195.62    162.91 o
  -6  10   1     5250.80     5002.54    157.50 o
  -5  10   1       21.42      -13.97     55.57 o
  -4  10   1    12111.95    12310.12    649.51 o
  -3  10   1     7569.37     7175.21    291.57 o
  -2  10   1     8201.84     7756.16    156.86 o
  -1  10   1       25.09       23.78     43.92 o
   0  10   1     2942.77     2795.93     82.67 o
   1  10   1     1152.71     1200.43     60.83 o
   2  10   1     1618.25     1796.54     85.56 o
   3  10   1      419.33      484.53    132.45 o
   4  10   1     2606.57     2522.07    109.57 o
   5  10   1      564.53      533.41    129.11 o
   6  10   1     1167.36     1005.11     81.35 o
   7  10   1     2799.76     2672.24    127.95 o
  -6  11   1     1185.04     1328.41     92.26 o
  -5  11   1    13982.29    13879.91    316.18 o
  -4  11   1     1092.02     1070.39    133.96 o
  -3  11   1       95.31      -12.68    127.60 o
  -2  11   1      749.17      503.52     91.53 o
  -1  11   1    10837.85     9965.87    236.73 o
   0  11   1     1514.54     1430.00    266.71 o
   1  11   1      382.60      422.12     65.66 o
   2  11   1       73.18       11.53     45.96 o
   3  11   1       50.27      -31.33     64.66 o
   4  11   1      372.17      577.49    128.10 o
   5  11   1     3521.20     3365.71    384.81 o
   6  11   1     1138.51      886.50    159.22 o
  -3  12   1      708.10      614.65    108.91 o
  -2  12   1     5057.34     4549.48    212.36 o
  -1  12   1      602.16      700.32     74.66 o
   0  12   1     1211.11     1272.76    152.55 o
   1  12   1      786.73      743.97    114.57 o
   2  12   1      608.36      651.83    119.21 o
   3  12   1     1254.33     1326.05    240.04 o
 -14   0   2     2118.86     2073.70    122.04 o
 -12   0   2      229.72      316.82     53.95 o
 -10   0   2    42931.19    40954.61    759.18 o
  -8   0   2     4486.37     4560.74     85.41 o
  -6   0   2    77469.91    76225.01   1114.10 o
  -4   0   2     4897.28     5183.08    105.43 o
  -2   0   2    13450.79    13789.89    358.45 o
   0   0   2    57206.53    55064.72   1563.37 o
   2   0   2    22311.89    23322.39    783.50 o
   4   0   2   102525.95    98643.86   3268.62 o
   6   0   2     9843.75     9907.00    446.30 o
   8   0   2    31988.70    30363.63   1816.18 o
  10   0   2     2240.87     2331.92    115.17 o
  12   0   2      706.59      772.26     88.70 o
 -14   1   2      447.04      410.90    107.29 o
 -13   1   2     5813.60     5666.54    145.95 o
 -12   1   2      200.93      232.05     33.58 o
 -11   1   2    13040.84    13023.92    357.71 o
 -10   1   2       54.50      174.33     65.49 o
  -9   1   2    37762.32    37834.85    442.11 o
  -8   1   2     5406.36     5281.06     76.60 o
  -7   1   2    31301.30    30902.89    327.32 o
  -6   1   2     1161.00      957.65     31.15 o
  -5   1   2    32384.71    32856.45    421.97 o
  -4   1   2       14.62       76.24     11.97 o
  -3   1   2     7920.31     7003.89     94.74 o
  -2   1   2    14239.11    14000.16    161.48 o
  -1   1   2     3655.80     3755.64     61.48 o
   0   1   2     1287.29     1135.82     25.06 o
   1   1   2    14114.43    14218.84    240.89 o
   2   1   2      257.90      374.81     15.11 o
   3   1   2   123414.20   124591.86   1280.00 o
   4   1   2     1814.52     1716.36     38.18 o
   5   1   2     7268.60     7255.26    108.42 o
   6   1   2     6045.22     5634.61    134.36 o
   7   1   2    41786.50    38754.93    479.54 o
   8   1   2       40.14      114.14     28.39 o
   9   1   2     1977.64     1944.69     65.79 o
  10   1   2      267.72      208.24     50.11 o
  11   1   2     2152.02     2225.86     85.71 o
  12   1   2       24.36       97.65     42.85 o
  13   1   2     3470.41     3548.19    170.43 o
 -14   2   2     2973.61     2977.17    203.67 o
 -13   2   2      430.14      459.25     46.71 o
 -12   2   2      557.85      501.48     39.54 o
 -11   2   2     2841.48     2679.11    117.93 o
 -10   2   2    36101.14    37945.50    993.81 o
  -9   2   2     3974.80     3973.27     64.92 o
  -8   2   2      235.68      321.61     22.59 o
  -7   2   2    17473.89    17768.48    239.11 o
  -6   2   2    55803.61    57284.29    966.41 o
  -5   2   2       96.09      158.77     38.73 o
  -4   2   2     7211.50     6338.41     72.16 o
  -3   2   2     3417.08     4037.02     52.68 o
  -2   2   2     4237.57     5418.63     89.47 o
  -1   2   2     7872.85     8742.74    137.19 o
   0   2   2     9719.24     8836.81    185.76 o
   1   2   2    15328.11    15284.47    399.66 o
   2   2   2    13918.17    14655.40    227.43 o
   3   2   2      598.13      717.03     31.27 o
   4   2   2    69465.42    68837.93   1222.13 o
   5   2   2    21587.68    21108.37    251.59 o
   6   2   2    19064.40    18993.62    268.27 o
   7   2   2     3491.81     3735.32     73.17 o
   8   2   2    14473.98    14772.34    421.19 o
   9   2   2       96.99       55.87     37.60 o
  10   2   2     3825.46     3886.86    196.71 o
  11   2   2     1386.63     1272.30     67.07 o
  12   2   2      256.76      313.97    111.23 o
  13   2   2      498.23      590.94     94.56 o
 -14   3   2      913.94      786.56    127.48 o
 -13   3   2     8324.59     8280.79    179.72 o
 -12   3   2     3644.40     3995.33    115.51 o
 -11   3   2     3298.27     3468.53    167.27 o
 -10   3   2        5.22       55.48     36.13 o
  -9   3   2    22309.10    22062.26    366.76 o
  -8   3   2    18820.74    19348.93    262.62 o
  -7   3   2    22340.98    21372.07    289.19 o
  -6   3   2    12944.31    14363.46    173.81 o
  -5   3   2     7971.33     7492.85    109.81 o
  -4   3   2     5637.88     5680.26     74.02 o
  -3   3   2    34695.05    33494.67    755.85 o
  -2   3   2     5458.87     6670.99    167.43 o
  -1   3   2    16414.96    16178.06    433.09 o
   0   3   2    22271.83    23900.39    471.88 o
   1   3   2    15652.76    15262.33    638.62 o
   2   3   2     8425.04     9218.17    147.95 o
   3   3   2    66268.41    64875.40    974.84 o
   4   3   2    15209.02    16113.12    257.50 o
   5   3   2      502.71      480.40     43.65 o
   6   3   2    15576.49    16579.04    233.87 o
   7   3   2    25487.55    25920.61    353.34 o
   8   3   2      265.16      315.11     40.77 o
   9   3   2      601.66      562.10     44.05 o
  10   3   2     1170.66     1265.37     62.56 o
  11   3   2     2984.48     3180.24     96.56 o
  12   3   2      707.98      498.66     68.09 o
 -13   4   2     3834.27     3921.17    220.20 o
 -12   4   2     5056.05     5020.10    253.50 o
 -11   4   2     2298.43     2197.38     73.93 o
 -10   4   2    13479.41    13253.65    428.44 o
  -9   4   2     9122.84     8989.77    201.15 o
  -8   4   2       81.65      220.85     36.58 o
  -7   4   2    18861.44    18536.47    471.75 o
  -6   4   2    26008.39    25598.02    413.06 o
  -5   4   2       35.43       44.71     12.20 o
  -4   4   2    10621.21    11555.00    199.16 o
  -3   4   2     5180.04     5055.04     88.86 o
  -2   4   2    19468.01    19035.46    555.17 o
  -1   4   2     4673.08     4821.73     75.14 o
   0   4   2    37127.03    35455.32    657.97 o
   1   4   2    22588.97    21976.10    289.15 o
   2   4   2      348.82      531.30     20.32 o
   3   4   2       13.58       74.12     17.33 o
   4   4   2    33860.26    31712.08    704.29 o
   5   4   2    30929.82    31263.01    805.82 o
   6   4   2    15713.96    15701.06    260.94 o
   7   4   2     3453.77     3330.58    110.37 o
   8   4   2     3596.72     3448.48     90.61 o
   9   4   2      742.26      770.63     73.87 o
  10   4   2    13188.32    13216.00    337.70 o
  11   4   2      641.08      572.01     81.73 o
  12   4   2      180.53      191.85    108.61 o
 -13   5   2     6813.08     7165.74    228.45 o
 -12   5   2     3951.82     3846.84    259.49 o
 -11   5   2       74.16       35.41     35.00 o
 -10   5   2       62.13       60.52     69.75 o
  -9   5   2     4282.85     4721.77    219.66 o
  -8   5   2    19738.69    20420.02    488.41 o
  -7   5   2     5735.61     5611.11    208.84 o
  -6   5   2     2085.86     1926.53     72.52 o
  -5   5   2     1103.10     1352.84     66.79 o
  -4   5   2     2927.68     3002.78     57.01 o
  -3   5   2    62450.52    58631.19    751.13 o
  -2   5   2       23.67       82.41     17.27 o
  -1   5   2     7016.99     6797.04    103.20 o
   0   5   2     9929.14     9326.88    135.44 o
   1   5   2    24962.78    23997.24    317.61 o
   2   5   2    20278.38    19672.00    306.07 o
   3   5   2    10427.79    10569.22    298.25 o
   4   5   2    12397.14    12242.15    266.84 o
   5   5   2      543.87      607.29     58.22 o
   6   5   2    18925.15    18812.90    724.59 o
   7   5   2     9466.47     9920.63    258.25 o
   8   5   2      277.34      258.10     72.65 o
   9   5   2     6619.23     6350.73    121.28 o
  10   5   2     1162.71     1333.08     73.75 o
  11   5   2     5669.06     5789.59    140.91 o
  12   5   2       46.42      199.83     86.48 o
 -12   6   2     5524.75     5622.96    165.35 o
 -11   6   2     5467.28     5626.59    141.43 o
 -10   6   2     1079.74     1106.36     55.07 o
  -9   6   2     7452.25     7575.12    318.88 o
  -8   6   2      277.10      331.34     52.50 o
  -7   6   2     7166.14     7122.12    406.33 o
  -6   6   2     5362.69     4853.08    130.21 o
  -5   6   2     2687.26     2281.98     76.52 o
  -4   6   2    30958.48    29278.98    601.95 o
  -3   6   2      586.40      713.32     33.01 o
  -2   6   2    17300.50    16660.44    229.64 o
  -1   6   2      624.14      539.85     37.04 o
   0   6   2    35013.89    34064.34    446.82 o
   1   6   2    11860.08    12024.28    305.03 o
   2   6   2     3988.07     3892.96    103.19 o
   3   6   2     1159.17     1102.03     44.17 o
   4   6   2     2987.08     3020.00    251.96 o
   5   6   2    15026.85    14998.66    957.04 o
   6   6   2     4792.19     4794.29    143.30 o
   7   6   2     2969.19     2940.83    114.79 o
   8   6   2       17.90      -30.38     55.46 o
   9   6   2     4642.66     5005.44    124.49 o
  10   6   2    14445.68    14438.94    257.52 o
  11   6   2      118.37      148.82     65.56 o
 -12   7   2     2586.56     2638.53    122.29 o
 -11   7   2      553.81      474.21     83.04 o
 -10   7   2      735.49      758.16     78.39 o
  -9   7   2      253.02      343.57     55.16 o
  -8   7   2    11618.00    11075.40    529.79 o
  -7   7   2     4142.08     4415.92    131.53 o
  -6   7   2      442.86      389.82     51.13 o
  -5   7   2     1522.69     1444.49    179.53 o
  -4   7   2     4695.77     4358.71    187.30 o
  -3   7   2    43991.00    42710.99    618.66 o
  -2   7   2     3769.52     3746.42     94.08 o
  -1   7   2      736.08      747.61     34.37 o
   0   7   2        5.97       18.56     27.68 o
   1   7   2    27846.10    26671.99    415.79 o
   2   7   2     8805.46     8451.50    170.71 o
   3   7   2       65.78      104.26     45.15 o
   4   7   2     2044.25     2021.33    357.03 o
   5   7   2       10.01      -39.17     39.17 o
   6   7   2     6342.11     6418.02    174.30 o
   7   7   2     2981.63     3029.78    119.39 o
   8   7   2     2454.07     2361.25    261.46 o
   9   7   2     7231.41     7144.64    205.56 o
  10   7   2      369.13      443.59     86.03 o
 -11   8   2     2559.90     2513.13    120.44 o
 -10   8   2       81.96      266.64     70.71 o
  -9   8   2      982.73     1107.62    113.15 o
  -8   8   2      240.07      266.19     56.93 o
  -7   8   2      484.12      491.38     72.94 o
  -6   8   2     3351.12     3304.82    112.64 o
  -5   8   2     5312.66     5352.80    169.02 o
  -4   8   2    22495.00    22039.82    498.63 o
  -3   8   2      337.32      329.76     40.17 o
  -2   8   2    11843.72    11824.30    176.12 o
  -1   8   2     7521.99     7318.17    120.64 o
   0   8   2    15245.63    14901.48    260.23 o
   1   8   2     2007.95     1714.92    125.94 o
   2   8   2     7008.50     7118.82    139.18 o
   3   8   2     2479.78     2300.76     94.13 o
   4   8   2      359.34      315.27     52.10 o
   5   8   2     6572.00     6140.87    277.12 o
   6   8   2      999.33      872.81     78.54 o
   7   8   2      559.53      464.19    121.54 o
   8   8   2      135.68      120.76    153.87 o
   9   8   2     3138.20     3177.90    383.10 o
 -10   9   2      730.04      674.44     83.89 o
  -9   9   2       94.84       -3.21    121.03 o
  -8   9   2     1450.38     1131.92    172.35 o
  -7   9   2     2948.58     2985.89    131.44 o
  -6   9   2     1271.37     1261.72     78.52 o
  -5   9   2     1775.04     1765.66    122.75 o
  -4   9   2     7430.77     7329.90    310.05 o
  -3   9   2    15130.44    14702.29    691.68 o
  -2   9   2    14247.50    14089.44    354.07 o
  -1   9   2       92.02      324.88     34.26 o
   0   9   2     3201.92     3109.04     83.57 o
   1   9   2    14708.65    14025.61    242.37 o
   2   9   2     5579.44     5827.02    233.52 o
   3   9   2       65.59       80.50     48.59 o
   4   9   2       96.72       52.04     50.44 o
   5   9   2      157.74      -16.34    127.90 o
   6   9   2     1101.27     1283.95    105.57 o
   7   9   2     1914.10     1915.88    134.16 o
   8   9   2     5916.54     5684.22    481.90 o
  -8  10   2      288.06      397.22    141.14 o
  -7  10   2      105.25      253.36     62.97 o
  -6  10   2     1423.22     1603.17     94.40 o
  -5  10   2     8062.26     8432.01    509.69 o
  -4  10   2     5353.21     5180.74    214.68 o
  -3  10   2       34.83       64.57     76.08 o
  -2  10   2     3870.23     3821.72    171.58 o
  -1  10   2    22281.67    20927.59    578.69 o
   0  10   2     7389.98     6946.39    146.95 o
   1  10   2      913.93      854.73     61.71 o
   2  10   2      406.91      450.11     60.02 o
   3  10   2     1754.47     1622.69    295.10 o
   4  10   2      725.17      651.74    169.32 o
   5  10   2      985.68     1069.42    190.34 o
   6  10   2      936.43      833.77    138.81 o
   7  10   2     1433.21     1061.52    143.96 o
  -7  11   2     1378.97     1376.00    131.74 o
  -6  11   2     3319.48     3341.54    133.93 o
  -5  11   2       69.31      -35.56     74.86 o
  -4  11   2     3632.15     3799.49    131.65 o
  -3  11   2     3799.40     4319.75    200.64 o
  -2  11   2    13138.50    12191.84    384.01 o
  -1  11   2      364.04      205.91    134.06 o
   0  11   2     3223.41     2959.16    200.14 o
   1  11   2     1722.23     1915.79    145.68 o
   2  11   2     2911.62     2810.75    112.87 o
   3  11   2      802.65      850.93     75.23 o
   4  11   2       69.97       30.48    133.86 o
   5  11   2        5.36      -69.71     69.71 o
  -3  12   2      974.25      839.74    107.09 o
  -2  12   2       23.68      -69.91     69.91 o
  -1  12   2    11798.15    11308.63    267.32 o
   0  12   2      557.62      669.21    105.27 o
   1  12   2      661.81      661.13    109.51 o
   2  12   2       65.86       57.03     60.92 o
 -13   0   3     1243.39     1225.67     84.26 o
 -11   0   3     6187.09     6033.01    354.41 o
  -9   0   3    19294.63    19038.81    367.11 o
  -7   0   3    65602.02    64768.45   1167.88 o
  -5   0   3    57647.41    58975.82   1189.50 o
  -3   0   3    79525.41    78306.66   1977.92 o
  -1   0   3     3288.58     3327.84     65.20 o
   1   0   3      188.20      720.38    135.55 o
   3   0   3    57549.76    57965.69   1247.21 o
   5   0   3      123.47      251.56     23.76 o
   7   0   3    68915.26    66068.93   1493.80 o
   9   0   3     1339.59     1401.66     91.33 o
  11   0   3    13633.25    14098.43    427.75 o
 -14   1   3       61.29      155.32     63.65 o
 -13   1   3        0.70      -15.96     43.34 o
 -12   1   3      454.31      569.87     47.61 o
 -11   1   3      545.78      569.28     32.10 o
 -10   1   3    24605.81    24651.87    332.77 o
  -9   1   3     1481.24     1509.42     67.27 o
  -8   1   3      812.12      748.42     24.59 o
  -7   1   3     1216.90     1395.02     44.77 o
  -6   1   3   106717.20   109082.31   2098.49 o
  -5   1   3     1530.22     1335.94     70.76 o
  -4   1   3       66.57      183.74     19.73 o
  -3   1   3    12944.47    13907.91    222.41 o
  -2   1   3    36009.35    35887.11    457.03 o
  -1   1   3       26.84      140.61     15.95 o
   0   1   3      219.37      361.28     16.01 o
   1   1   3     2272.65     2353.48     35.62 o
   2   1   3    15578.47    16475.62    176.26 o
   3   1   3      951.72      849.78     30.27 o
   4   1   3    26016.47    25690.16    353.63 o
   5   1   3     2273.68     2286.40     44.40 o
   6   1   3    41129.31    39619.48    944.10 o
   7   1   3       90.52      109.87     25.43 o
   8   1   3    19996.15    19204.04    332.45 o
   9   1   3     1011.96      841.09     53.64 o
  10   1   3     6224.68     5957.43    151.70 o
  11   1   3      572.63      438.55     87.59 o
  12   1   3     1892.01     1878.14    116.18 o
 -14   2   3      385.21      276.52     44.62 o
 -13   2   3     3678.68     3536.54    129.98 o
 -12   2   3       86.59      -31.54     44.29 o
 -11   2   3     5586.94     5777.04    193.95 o
 -10   2   3     2477.35     2442.97     67.21 o
  -9   2   3    13965.92    13558.81    190.72 o
  -8   2   3     7917.06     7865.52    116.95 o
  -7   2   3    42814.47    43081.56    555.18 o
  -6   2   3      166.71      225.63     28.04 o
  -5   2   3    26659.69    25940.45    335.70 o
  -4   2   3     3197.81     3274.07     45.59 o
  -3   2   3    35567.53    36846.87    420.12 o
  -2   2   3    37721.46    40022.44    829.75 o
  -1   2   3     2038.96     2562.13     78.14 o
   0   2   3     3405.73     3687.35     86.29 o
   1   2   3     3363.29     3117.76     44.36 o
   2   2   3       34.65       67.94     35.10 o
   3   2   3    32533.38    32067.32    500.10 o
   4   2   3    10335.85    10561.09    203.80 o
   5   2   3       97.26      143.49     49.33 o
   6   2   3     5789.91     6214.93    102.84 o
   7   2   3    47711.17    48316.75    631.92 o
   8   2   3     2796.50     2565.36     72.26 o
   9   2   3      112.17      120.58     32.39 o
  10   2   3     2296.74     1996.68     79.46 o
  11   2   3     7175.60     7494.72    328.24 o
  12   2   3      361.60      353.23    121.64 o
 -14   3   3      974.50     1061.38     59.18 o
 -13   3   3      469.98      387.48     97.14 o
 -12   3   3     2195.00     2140.09     70.45 o
 -11   3   3      781.89      862.14     58.33 o
 -10   3   3    17987.99    18450.82    299.44 o
  -9   3   3    12666.41    12966.23    277.73 o
  -8   3   3        4.62       90.50     44.33 o
  -7   3   3    10303.71    10631.11    146.42 o
  -6   3   3    52704.80    53099.37    572.17 o
  -5   3   3    30556.07    32820.46    728.78 o
  -4   3   3    10858.70    11104.81    144.32 o
  -3   3   3    13639.39    14729.71    228.19 o
  -2   3   3    25039.27    25942.52    784.52 o
  -1   3   3        2.08      122.20     54.66 o
   0   3   3    34476.26    33145.73    852.22 o
   1   3   3      521.36      436.42     36.09 o
   2   3   3       91.44      298.98     14.90 o
   3   3   3     2961.30     3366.42     73.95 o
   4   3   3    54765.85    53742.65    802.78 o
   5   3   3    26094.68    25919.11    349.77 o
   6   3   3    24262.86    24823.75    338.07 o
   7   3   3       26.10       98.74     36.18 o
   8   3   3     8110.64     8235.57    236.17 o
   9   3   3     7154.27     7185.15    147.26 o
  10   3   3     9144.32     9140.16    301.04 o
  11   3   3     2313.89     2166.80     90.86 o
  12   3   3       99.92      270.12    191.85 o
 -14   4   3       25.85       98.65     69.99 o
 -13   4   3     7146.37     7357.90    224.56 o
 -12   4   3      172.96      236.35     42.85 o
 -11   4   3      182.73      222.32     37.08 o
 -10   4   3     3126.44     3152.06     80.52 o
  -9   4   3    16986.45    16992.26    311.47 o
  -8   4   3    22151.24    23062.56    395.54 o
  -7   4   3    16054.77    15708.19    230.22 o
  -6   4   3      333.48      324.70     19.80 o
  -5   4   3     5595.41     5450.19    100.24 o
  -4   4   3    32189.00    33133.89    813.13 o
  -3   4   3    51434.50    48084.94   1224.84 o
  -2   4   3     6198.86     6962.14    158.51 o
  -1   4   3     1942.44     2360.84     55.67 o
   0   4   3     1341.17     1574.97     44.13 o
   1   4   3    39620.80    38204.26   1208.05 o
   2   4   3     3135.93     3287.07     67.05 o
   3   4   3    18799.48    18813.53    497.87 o
   4   4   3    18616.60    18555.69    350.11 o
   5   4   3     2146.37     2284.47     65.90 o
   6   4   3     6168.81     6308.65    128.07 o
   7   4   3    13916.74    14032.82    247.14 o
   8   4   3     4138.15     4102.38    115.34 o
   9   4   3     1363.14     1337.09     62.63 o
  10   4   3     5993.57     5987.13    137.92 o
  11   4   3     5435.03     5543.56    172.39 o
 -13   5   3      112.39      127.47     65.67 o
 -12   5   3     6668.58     6252.61    269.54 o
 -11   5   3       86.97       63.51     93.98 o
 -10   5   3     7809.90     7683.06    149.60 o
  -9   5   3     8934.25     9131.83    254.63 o
  -8   5   3     1275.18     1246.24    108.57 o
  -7   5   3     8748.53     8761.49    155.78 o
  -6   5   3     8549.89     8364.03    123.99 o
  -5   5   3     9632.71     8930.41    131.15 o
  -4   5   3     9734.81    10034.08    196.95 o
  -3   5   3    20318.79    20865.08    348.72 o
  -2   5   3    15560.30    16364.76    506.12 o
  -1   5   3      367.53      349.86     41.56 o
   0   5   3    49247.07    47237.58   1645.30 o
   1   5   3      982.62     1100.43     94.55 o
   2   5   3     4764.47     4802.88     94.18 o
   3   5   3     2495.36     2337.14     58.13 o
   4   5   3    18107.48    18240.43    368.90 o
   5   5   3    20238.53    20517.87    333.82 o
   6   5   3      220.64      304.06     38.00 o
   7   5   3       39.44       27.92     30.48 o
   8   5   3     2402.28     2554.20     70.61 o
   9   5   3    10546.56    10142.24    200.49 o
  10   5   3    10345.66    10386.21    205.49 o
  11   5   3      380.91      369.17     56.87 o
 -13   6   3    11283.05    10744.71    404.72 o
 -12   6   3      688.98      514.60     67.62 o
 -11   6   3      282.72      263.27    106.99 o
 -10   6   3       24.38       82.92     50.29 o
  -9   6   3     7483.10     7865.16    193.56 o
  -8   6   3    20446.08    20229.76    409.71 o
  -7   6   3       50.25        9.12     66.07 o
  -6   6   3      767.05      660.84     68.50 o
  -5   6   3       21.25        9.03     23.39 o
  -4   6   3    18740.27    19375.96    398.41 o
  -3   6   3    24520.41    25306.28    684.43 o
  -2   6   3      327.04      309.89     36.32 o
  -1   6   3    14184.49    13892.94    366.13 o
   0   6   3      219.42      256.02     22.87 o
   1   6   3    32750.14    31886.51    681.22 o
   2   6   3     3893.92     3779.98     82.74 o
   3   6   3     3710.95     3523.81     79.70 o
   4   6   3     8469.50     8792.80    383.50 o
   5   6   3     5151.58     4577.05    273.58 o
   6   6   3     9494.57     9860.22    261.26 o
   7   6   3     1136.01     1244.19     63.27 o
   8   6   3     7257.85     7369.25    207.29 o
   9   6   3     2896.15     3052.15    112.57 o
  10   6   3     2720.03     2925.52    124.01 o
 -12   7   3     8414.01     8456.60    228.07 o
 -11   7   3     2770.30     2485.19    349.46 o
 -10   7   3     3441.88     3313.84    294.70 o
  -9   7   3     3660.63     3677.06    125.87 o
  -8   7   3     2300.98     2185.06     94.52 o
  -7   7   3     3571.91     3490.77    114.72 o
  -6   7   3      870.45      842.97    102.34 o
  -5   7   3     6471.45     6617.69    130.37 o
  -4   7   3    13525.56    13770.56    198.66 o
  -3   7   3     1604.21     1745.76     73.23 o
  -2   7   3     2564.94     2392.60     68.78 o
  -1   7   3     4952.08     4642.75    104.90 o
   0   7   3    44467.56    42621.89    760.05 o
   1   7   3     1454.76     1441.56     54.64 o
   2   7   3     5147.23     5014.44    126.68 o
   3   7   3      640.87      688.03     63.40 o
   4   7   3    12397.25    12311.10    405.32 o
   5   7   3     9679.75     9833.72    235.45 o
   6   7   3       27.30       15.22     74.05 o
   7   7   3      532.10      721.85     77.18 o
   8   7   3      290.26      130.19    223.47 o
   9   7   3     4268.46     3935.61    230.44 o
  10   7   3     4381.57     4434.75    131.59 o
 -11   8   3      499.76      581.28     76.62 o
 -10   8   3     1328.88     1042.38    176.60 o
  -9   8   3     3892.69     3913.18    132.42 o
  -8   8   3     5763.35     5770.95    165.58 o
  -7   8   3      160.03      212.31     50.59 o
  -6   8   3      604.12      593.80    113.45 o
  -5   8   3      561.59      565.92     93.75 o
  -4   8   3     3402.46     3536.52     89.24 o
  -3   8   3    10737.09    10695.51    260.44 o
  -2   8   3     7878.10     8065.53    130.30 o
  -1   8   3     6076.84     6249.57    129.37 o
   0   8   3      471.78      503.66     50.93 o
   1   8   3    26173.98    25607.70    405.51 o
   2   8   3     6441.41     6710.53    278.57 o
   3   8   3     1258.89     1411.38     79.10 o
   4   8   3      169.09      174.46    162.76 o
   5   8   3     5103.13     5220.75    158.55 o
   6   8   3     1437.18     1390.85     88.44 o
   7   8   3      429.58      287.77     64.12 o
   8   8   3     1890.50     2008.43    111.34 o
   9   8   3     2627.84     2500.89    459.17 o
 -10   9   3     1098.68      918.27     95.07 o
  -9   9   3        9.17      -61.03     98.00 o
  -8   9   3     1229.70     1198.38    150.43 o
  -7   9   3     1900.34     2034.02     96.03 o
  -6   9   3       43.07       11.90     43.99 o
  -5   9   3     3543.95     3366.97    115.33 o
  -4   9   3     4461.23     4109.06    101.48 o
  -3   9   3      782.22      723.92     54.23 o
  -2   9   3      578.05      497.39     37.77 o
  -1   9   3    14347.46    13900.56    333.39 o
   0   9   3    16508.43    15972.00    522.32 o
   1   9   3     3980.36     4179.91    245.98 o
   2   9   3     2014.44     1834.97    108.00 o
   3   9   3     4534.72     4405.64    326.22 o
   4   9   3     4138.03     4189.91    139.45 o
   5   9   3      737.56      820.65    116.28 o
   6   9   3      255.61      350.61     80.22 o
   7   9   3        2.66      215.54     67.86 o
   8   9   3       27.98      100.72     62.84 o
  -9  10   3     2041.18     1856.69    140.83 o
  -8  10   3     1532.09     1290.75    255.40 o
  -7  10   3      541.74      567.27     69.20 o
  -6  10   3      307.63      363.23     58.17 o
  -5  10   3       49.65      106.20     65.97 o
  -4  10   3     1212.29     1364.24     79.36 o
  -3  10   3     6200.60     6387.60    145.01 o
  -2  10   3    11825.96    11288.36    369.36 o
  -1  10   3     2346.97     2367.17     79.10 o
   0  10   3     3616.75     3423.31     95.13 o
   1  10   3     7803.46     8338.26    455.64 o
   2  10   3    14164.89    13498.02    610.51 o
   3  10   3     1594.89     1595.07     93.35 o
   4  10   3      772.95      728.13     83.35 o
   5  10   3     1148.98     1171.06     88.70 o
   6  10   3     1568.35     1794.35    368.85 o
  -7  11   3      681.82      787.97     78.44 o
  -6  11   3     1805.34     1874.86    159.52 o
  -5  11   3     1843.04     2157.40    210.64 o
  -4  11   3     2196.72     2193.55    205.79 o
  -3  11   3     1028.66     1070.89    102.44 o
  -2  11   3      528.46      542.55     65.76 o
  -1  11   3    16269.65    15886.00    342.42 o
   0  11   3     3432.58     3511.26    101.09 o
   1  11   3     4293.01     4457.83    145.99 o
   2  11   3       41.67       29.33     50.37 o
   3  11   3     6632.56     6889.95    192.08 o
   4  11   3     2120.72     2350.09    109.79 o
  -3  12   3     1191.78     1321.24    133.96 o
  -2  12   3     8402.25     7833.49    288.13 o
  -1  12   3        0.67      126.12     84.26 o
   0  12   3     1561.70     1429.75    132.14 o
   1  12   3      748.48      766.48    190.44 o
 -14   0   4      875.98      829.03     81.23 o
 -12   0   4     3232.75     3002.49    219.63 o
 -10   0   4     2407.14     2323.91    165.99 o
  -8   0   4     2744.85     3091.99    164.07 o
  -6   0   4    87894.88    87687.45   1569.94 o
  -4   0   4    21508.43    22444.34    588.18 o
  -2   0   4   101788.57   105827.06   1884.12 o
   0   0   4     6046.02     4847.46     80.34 o
   2   0   4       87.19      208.79     21.35 o
   4   0   4     1279.03     1039.03     44.40 o
   6   0   4    27137.69    27191.45    715.18 o
   8   0   4     9235.55     8884.59    278.63 o
  10   0   4    19164.31    20372.86    583.54 o
  12   0   4     2835.54     2841.51    149.93 o
 -15   1   4     6646.49     6451.15    219.03 o
 -14   1   4       47.61      143.34     37.40 o
 -13   1   4     2299.34     2551.74     73.73 o
 -12   1   4      756.34      754.94     42.71 o
 -11   1   4       84.33      163.76     85.84 o
 -10   1   4      387.71      474.05     58.39 o
  -9   1   4     1908.13     1938.95     42.73 o
  -8   1   4      499.89      628.52     53.85 o
  -7   1   4    51599.64    50356.53    925.79 o
  -6   1   4     4974.17     5710.69    113.49 o
  -5   1   4    18497.79    19151.13    384.31 o
  -4   1   4      396.26      644.91     28.06 o
  -3   1   4   140093.70   136240.94   1991.49 o
  -2   1   4     8624.52     9751.07    132.69 o
  -1   1   4    21808.72    22995.13    296.00 o
   0   1   4     4759.33     5546.41     59.57 o
   1   1   4    33023.95    31857.02    423.33 o
   2   1   4     8903.10     9941.25    168.02 o
   3   1   4     4520.18     4320.57    112.28 o
   4   1   4        2.72       66.89     20.91 o
   5   1   4      338.07      422.52     47.87 o
   6   1   4        1.67       37.99     28.32 o
   7   1   4    44042.46    42788.11   1208.29 o
   8   1   4     1646.19     1585.78     69.59 o
   9   1   4     3019.42     3129.06    129.01 o
  10   1   4      797.25      784.37    141.14 o
  11   1   4    15208.56    15425.44    330.28 o
  12   1   4       69.01      173.67     47.14 o
 -14   2   4       76.15       84.08     34.24 o
 -13   2   4     1619.77     1628.00    195.51 o
 -12   2   4     5640.72     5750.36    120.12 o
 -11   2   4      942.44      917.36     53.11 o
 -10   2   4     8992.17     8916.92    140.90 o
  -9   2   4     2052.44     2001.01     45.78 o
  -8   2   4     1233.18     1105.46     31.92 o
  -7   2   4      501.74      524.53     47.91 o
  -6   2   4    84281.32    84077.88   1231.44 o
  -5   2   4    18284.67    19414.18    228.14 o
  -4   2   4    26364.70    26767.39    309.18 o
  -3   2   4     1434.17     1618.64    111.26 o
  -2   2   4    78998.20    79439.14   1316.55 o
  -1   2   4     1708.34     1571.56     41.15 o
   0   2   4    13636.83    13793.64    445.22 o
   1   2   4     2175.31     2384.40     49.70 o
   2   2   4     2495.80     2674.58     61.55 o
   3   2   4     4821.55     5360.55     86.56 o
   4   2   4    13190.23    13240.69    148.97 o
   5   2   4     2145.98     2215.09    120.70 o
   6   2   4    23800.63    23145.59    598.16 o
   7   2   4     3007.62     2959.03    101.70 o
   8   2   4     5884.80     5568.44    154.35 o
   9   2   4     4650.38     4580.49    109.19 o
  10   2   4    11919.20    11726.95    731.74 o
  11   2   4      342.31      291.21     52.15 o
 -14   3   4     1709.58     1629.13     91.32 o
 -13   3   4     6008.82     6287.38    440.89 o
 -12   3   4     1150.12     1269.83     96.85 o
 -11   3   4       27.62      -11.48     56.68 o
 -10   3   4     3370.04     3322.49     78.73 o
  -9   3   4    16261.93    16105.56    276.42 o
  -8   3   4      579.86      460.17     30.93 o
  -7   3   4    23430.13    23471.49    359.93 o
  -6   3   4     7606.88     7523.95    100.29 o
  -5   3   4    10830.81    10686.44    131.67 o
  -4   3   4    25168.20    24257.54    518.72 o
  -3   3   4    48742.91    49856.34    872.46 o
  -2   3   4      222.64      291.85     29.70 o
  -1   3   4       13.20      107.60     31.79 o
   0   3   4     6973.52     6758.96    301.37 o
   1   3   4    17124.33    16309.72    456.82 o
   2   3   4     8586.51     9114.58    271.08 o
   3   3   4     8522.65     8201.28    167.85 o
   4   3   4     6628.70     6348.52    103.77 o
   5   3   4     1870.73     1920.41     50.02 o
   6   3   4       25.37        8.83     34.78 o
   7   3   4    24300.96    24529.32    889.71 o
   8   3   4    13691.04    13895.77    243.03 o
   9   3   4     1028.58     1070.43     55.98 o
  10   3   4     1740.44     1433.66    164.24 o
  11   3   4     8842.86     8674.26    213.15 o
 -14   4   4      545.52      795.09    108.71 o
 -13   4   4     1078.35     1059.85    109.11 o
 -12   4   4     6086.08     6016.00    253.18 o
 -11   4   4     1937.99     1856.55     84.25 o
 -10   4   4    12682.89    13027.57    223.18 o
  -9   4   4     3228.76     3572.59    120.96 o
  -8   4   4      715.85      657.12     24.41 o
  -7   4   4       63.78       10.38     12.93 o
  -6   4   4    18278.74    18918.82    243.62 o
  -5   4   4    43870.52    44832.78    669.79 o
  -4   4   4      612.48      438.42     27.36 o
  -3   4   4     7729.09     8736.00    153.53 o
  -2   4   4    26735.51    28013.47    796.13 o
  -1   4   4    10211.00    10309.96    346.98 o
   0   4   4    29827.29    28424.05    432.21 o
   1   4   4    11910.85    13200.69    507.11 o
   2   4   4     1788.98     1823.78     47.57 o
   3   4   4     1724.99     1807.58    122.34 o
   4   4   4    28344.39    29293.15    456.44 o
   5   4   4     3265.16     3471.35    100.22 o
   6   4   4     3197.28     3388.63     78.96 o
   7   4   4     3672.69     3955.50     98.27 o
   8   4   4     6131.16     6277.22    120.56 o
   9   4   4    11395.49    11219.45    251.77 o
  10   4   4     7607.15     7800.28    166.49 o
  11   4   4        4.56      144.24     48.81 o
 -13   5   4     6918.47     6897.57    288.13 o
 -12   5   4      279.42      192.76     60.82 o
 -11   5   4       11.51       89.53     46.28 o
 -10   5   4      670.72      700.69     86.28 o
  -9   5   4    21082.36    20843.93    418.51 o
  -8   5   4     5027.02     5441.88    148.19 o
  -7   5   4     1263.15     1080.74     44.99 o
  -6   5   4     5834.33     5966.14    124.71 o
  -5   5   4     6787.81     6564.45    115.23 o
  -4   5   4    34526.41    36450.45    476.02 o
  -3   5   4    12514.60    11526.99    388.88 o
  -2   5   4      531.10      581.03     76.50 o
  -1   5   4     4987.69     5524.60     89.41 o
   0   5   4    17706.33    18366.60    249.36 o
   1   5   4    24049.85    25238.56    586.88 o
   2   5   4      250.81      462.22    148.11 o
   3   5   4    10789.86    10641.58    277.82 o
   4   5   4     2263.25     2553.07     95.35 o
   5   5   4    11694.12    11756.84    209.89 o
   6   5   4      532.61      594.36     48.01 o
   7   5   4     5991.47     5760.59    110.93 o
   8   5   4     8518.49     8737.34    150.80 o
   9   5   4       57.32       28.02     41.66 o
  10   5   4     3353.97     3307.18    117.32 o
 -13   6   4     1075.61     1224.66    139.82 o
 -12   6   4     5431.35     5376.13    163.55 o
 -11   6   4       74.53      155.23    137.09 o
 -10   6   4    14331.26    14714.23    324.30 o
  -9   6   4     1255.86     1176.94     73.49 o
  -8   6   4     6106.65     5965.71    352.08 o
  -7   6   4     3091.20     2954.14    113.56 o
  -6   6   4     4584.33     4485.06    115.41 o
  -5   6   4    22743.35    22851.92    555.34 o
  -4   6   4      443.95      442.43     68.68 o
  -3   6   4     5084.25     4755.98     82.60 o
  -2   6   4      628.64      565.07     31.05 o
  -1   6   4    13375.27    13807.06    302.26 o
   0   6   4    42760.18    43121.58    561.65 o
   1   6   4      608.78      571.56     49.83 o
   2   6   4       18.34       35.14     66.96 o
   3   6   4       26.93      106.57     53.44 o
   4   6   4    29560.11    28670.93    852.98 o
   5   6   4     2991.19     2887.66    112.00 o
   6   6   4      190.31      309.29    113.96 o
   7   6   4      719.65      832.70    205.59 o
   8   6   4     2501.46     2609.08    106.13 o
   9   6   4     7617.05     7458.05    198.17 o
  10   6   4     1575.92     1409.62     74.62 o
 -12   7   4      572.66      730.20     86.28 o
 -11   7   4      304.94      318.14    179.32 o
 -10   7   4      199.07      106.14     52.11 o
  -9   7   4    17826.55    18199.37    653.04 o
  -8   7   4     8785.45     9111.14    295.00 o
  -7   7   4       19.73      199.71     98.00 o
  -6   7   4     2083.13     1949.25    166.19 o
  -5   7   4     1967.08     2039.39     87.41 o
  -4   7   4    11859.31    12429.22    266.50 o
  -3   7   4     3763.64     3615.83    116.56 o
  -2   7   4     3274.90     3573.70     92.98 o
  -1   7   4    14467.06    14590.34    352.04 o
   0   7   4     6212.95     6190.40    121.76 o
   1   7   4    17249.57    16613.26    272.91 o
   2   7   4     6078.46     5891.74    190.74 o
   3   7   4    13643.16    12977.86    915.01 o
   4   7   4     1050.00     1035.89     78.28 o
   5   7   4    10627.81    10820.50    254.65 o
   6   7   4     1139.58     1188.42    120.73 o
   7   7   4     1087.14     1355.96    201.35 o
   8   7   4     3050.02     3024.86    126.21 o
   9   7   4       40.47       51.20     48.22 o
 -11   8   4     4041.85     3940.05    312.58 o
 -10   8   4     7268.24     7161.02    400.88 o
  -9   8   4      649.48      662.70    276.72 o
  -8   8   4     6151.31     5973.06    387.85 o
  -7   8   4     5609.35     5247.72    148.32 o
  -6   8   4     1834.68     1812.33     84.82 o
  -5   8   4     5114.22     5328.18    230.31 o
  -4   8   4      232.97      297.19     56.26 o
  -3   8   4       44.08      199.77     72.24 o
  -2   8   4      130.04      203.77     29.43 o
  -1   8   4     7817.06     7867.58    179.48 o
   0   8   4    21478.60    21351.63    344.74 o
   1   8   4     2327.55     2245.84     73.86 o
   2   8   4       59.72       84.56     46.88 o
   3   8   4     5245.38     5227.36    223.37 o
   4   8   4    17213.97    16721.71    359.66 o
   5   8   4     4233.52     4606.37    395.73 o
   6   8   4      803.93      686.18     74.34 o
   7   8   4       14.61       -0.58     54.74 o
   8   8   4      638.61      499.54     79.99 o
 -10   9   4     1812.90     2028.72    106.07 o
  -9   9   4     9050.81     9030.67    659.00 o
  -8   9   4     4499.34     4668.78    209.53 o
  -7   9   4       20.16       94.85     51.22 o
  -6   9   4      455.45      376.62    108.40 o
  -5   9   4      772.14      860.62    179.02 o
  -4   9   4     1776.39     1932.40     71.21 o
  -3   9   4      610.39      827.86     59.73 o
  -2   9   4     4534.48     4675.35    106.26 o
  -1   9   4     2750.83     2858.93    175.37 o
   0   9   4      608.27      644.23     47.40 o
   1   9   4    12034.32    11966.29    214.62 o
   2   9   4    16306.06    16638.57    743.77 o
   3   9   4     7419.63     7050.92    187.66 o
   4   9   4        0.25       84.08    109.82 o
   5   9   4     7121.63     7237.29    227.31 o
   6   9   4     4677.19     4423.43    152.30 o
   7   9   4      865.15      710.20    135.07 o
  -9  10   4      101.15      196.14     80.92 o
  -8  10   4     1940.39     2038.27    201.35 o
  -7  10   4     5513.04     5535.42    163.68 o
  -6  10   4     1274.93     1290.00     83.35 o
  -5  10   4      420.79      594.44     63.35 o
  -4  10   4       29.79       75.37     71.73 o
  -3  10   4      108.03       28.81     42.80 o
  -2  10   4      620.94      649.15     52.63 o
  -1  10   4     6615.72     6734.95    166.55 o
   0  10   4     7341.24     7369.27    151.68 o
   1  10   4     8476.33     8503.27    213.51 o
   2  10   4       62.15       80.39     73.65 o
   3  10   4     5447.02     5605.56    168.44 o
   4  10   4     7424.42     7000.24    196.31 o
   5  10   4     1876.72     2138.94    111.59 o
   6  10   4        2.45      -22.30     60.39 o
  -6  11   4      728.04      424.54     68.25 o
  -5  11   4      826.99      693.83     69.73 o
  -4  11   4      263.21      348.55     79.81 o
  -3  11   4     2555.07     2499.32    198.42 o
  -2  11   4     3537.62     3248.87    259.24 o
  -1  11   4      711.22      721.13     73.06 o
   0  11   4       40.93      193.38    165.28 o
   1  11   4     1448.43     1772.91    182.86 o
   2  11   4    13695.12    13443.57    310.40 o
   3  11   4     1692.60     1531.33    104.06 o
   4  11   4      173.41      221.74     65.64 o
  -2  12   4      737.37      816.29    116.28 o
  -1  12   4     4103.18     3898.06    204.08 o
 -13   0   5     8432.77     8246.70    591.11 o
 -11   0   5    10193.33    10491.97    223.05 o
  -9   0   5     4202.65     3863.69     98.12 o
  -7   0   5     7196.92     7312.56    154.37 o
  -5   0   5     4556.74     4350.66    144.27 o
  -3   0   5   140295.77   146039.56   2599.19 o
  -1   0   5     2574.54     2940.87     48.29 o
   1   0   5    76483.83    73269.77   1071.54 o
   3   0   5      302.13      477.81     24.76 o
   5   0   5     1091.66     1009.53     39.31 o
   7   0   5    14698.46    15095.98    433.81 o
   9   0   5     8506.04     8678.49    286.11 o
  11   0   5    12877.72    12167.18    387.74 o
 -15   1   5      209.43      211.35     64.66 o
 -14   1   5       10.33       41.93     40.46 o
 -13   1   5      528.22      465.33     75.44 o
 -12   1   5    18584.02    18676.61    262.92 o
 -11   1   5       91.42       70.49     29.83 o
 -10   1   5      571.04      585.15     38.77 o
  -9   1   5       79.86       47.96     22.23 o
  -8   1   5       72.56       55.45     35.22 o
  -7   1   5     5298.90     5945.46    105.53 o
  -6   1   5    23494.20    22318.77    339.59 o
  -5   1   5     4541.43     4351.41    109.31 o
  -4   1   5    41942.59    43694.43   1014.71 o
  -3   1   5     1507.00     1793.94     36.21 o
  -2   1   5    87157.19    89172.94   1656.63 o
  -1   1   5     4120.19     4824.95    129.22 o
   0   1   5    40255.76    41361.55    672.01 o
   1   1   5     3692.67     3899.26     72.77 o
   2   1   5    21219.56    21021.19    234.20 o
   3   1   5       26.79       82.84     23.24 o
   4   1   5     2924.68     2557.99     41.37 o
   5   1   5      605.07      715.48     32.79 o
   6   1   5     3466.18     3602.24     71.44 o
   7   1   5     1614.16     1604.08     56.46 o
   8   1   5     2052.64     1800.32    151.84 o
   9   1   5      337.59      312.01    160.13 o
  10   1   5    19822.07    20031.54    409.62 o
  11   1   5      451.72      474.85     61.77 o
 -15   2   5     6669.40     6659.55    244.08 o
 -14   2   5     3540.72     3281.68    167.91 o
 -13   2   5     9328.54     9263.19    258.63 o
 -12   2   5      248.48      247.59    111.23 o
 -11   2   5     2612.47     2408.58     57.13 o
 -10   2   5       12.86        6.57     19.22 o
  -9   2   5     4938.88     5032.15     86.16 o
  -8   2   5     1460.11     1501.68     43.57 o
  -7   2   5    11592.89    12116.62    195.24 o
  -6   2   5     8115.93     8528.92    108.48 o
  -5   2   5     1346.36     1552.00     36.85 o
  -4   2   5     5367.94     5886.42    102.79 o
  -3   2   5    91216.10    90050.76   1316.75 o
  -2   2   5     8457.31     8848.95    170.75 o
  -1   2   5     1229.57     1481.83     85.83 o
   0   2   5    25478.55    27099.82    581.73 o
   1   2   5    61037.69    60133.89    685.65 o
   2   2   5        2.08       72.97     24.26 o
   3   2   5      393.49      456.34     19.38 o
   4   2   5      782.49      788.48     23.19 o
   5   2   5     2453.31     2364.06     57.60 o
   6   2   5     2505.31     2296.91     68.33 o
   7   2   5    14520.78    14162.83    241.95 o
   8   2   5     3552.15     3528.92     91.22 o
   9   2   5     4866.33     4661.82    131.71 o
  10   2   5       27.45      -22.30     38.23 o
  11   2   5     9782.03     9759.72    425.63 o
 -14   3   5       87.65       88.79     82.03 o
 -13   3   5     5569.50     5778.45    323.49 o
 -12   3   5    11296.19    11992.90    269.51 o
 -11   3   5      129.78       41.97     76.88 o
 -10   3   5     5942.19     5738.09    113.66 o
  -9   3   5      749.86      850.62     28.86 o
  -8   3   5     1169.73     1287.09     70.88 o
  -7   3   5     1158.14     1074.16     27.49 o
  -6   3   5    26793.20    26567.13    311.16 o
  -5   3   5    40154.49    41181.72    614.57 o
  -4   3   5     6014.12     6072.09    107.64 o
  -3   3   5     3801.51     4160.29     80.44 o
  -2   3   5    47831.94    48661.31    913.32 o
  -1   3   5    28382.89    28423.56   1714.31 o
   0   3   5    20885.12    20046.91    774.15 o
   1   3   5     8154.51     8419.87    141.15 o
   2   3   5    16360.82    16857.98    334.89 o
   3   3   5      730.87      735.38     52.20 o
   4   3   5    20769.10    20631.86    283.77 o
   5   3   5     1844.89     1719.13     90.09 o
   6   3   5     3006.47     3252.60     71.51 o
   7   3   5     5485.87     5368.04    222.14 o
   8   3   5     3436.58     3508.81     93.08 o
   9   3   5     1808.37     1784.92     72.92 o
  10   3   5     8319.48     8374.11    429.47 o
  11   3   5     1186.15     1076.54    143.56 o
 -14   4   5     6747.14     6268.78    363.80 o
 -13   4   5     4706.82     4844.12    257.62 o
 -12   4   5      626.39      738.02    111.94 o
 -11   4   5      358.14      299.66     61.42 o
 -10   4   5      191.25      210.21     52.43 o
  -9   4   5    22925.34    23166.45    828.12 o
  -8   4   5     1477.43     1523.51     40.49 o
  -7   4   5    10095.44    10423.03    150.72 o
  -6   4   5     6409.51     6356.47    115.38 o
  -5   4   5    14277.48    13866.05    223.33 o
  -4   4   5    25070.04    25918.36   1215.75 o
  -3   4   5    26643.21    26352.94    402.93 o
  -2   4   5    29385.80    30853.37   1054.78 o
  -1   4   5      603.17      871.25     67.73 o
   0   4   5    21072.70    21348.84    643.50 o
   1   4   5    30005.96    30631.15    901.75 o
   2   4   5      177.26      378.44     47.27 o
   3   4   5     8575.83     8559.11    220.26 o
   4   4   5     1914.22     1946.39     53.64 o
   5   4   5     5201.35     5424.18    149.23 o
   6   4   5     1951.57     2100.24    128.76 o
   7   4   5     5873.33     6421.07    150.24 o
   8   4   5     5955.86     5778.42    173.01 o
   9   4   5      171.73      124.16    103.65 o
  10   4   5       20.50      -28.09     62.23 o
 -13   5   5     3704.23     3709.74    207.51 o
 -12   5   5     2237.07     2722.83    240.24 o
 -11   5   5      114.01      213.41     86.98 o
 -10   5   5    12190.90    12255.16    302.48 o
  -9   5   5      753.18      716.59     60.03 o
  -8   5   5     3912.76     4042.37    115.44 o
  -7   5   5     1326.53     1368.83     54.22 o
  -6   5   5    26051.76    25746.40    607.35 o
  -5   5   5    11404.24    12152.38    173.83 o
  -4   5   5        7.78        5.20     22.43 o
  -3   5   5        6.15       15.48     60.56 o
  -2   5   5     7612.31     7794.03    139.74 o
  -1   5   5    25620.94    27003.85    955.75 o
   0   5   5    17282.43    17787.35    783.10 o
   1   5   5     3583.42     3609.92    107.92 o
   2   5   5      316.79      423.31     50.34 o
   3   5   5     2759.86     2744.64    234.38 o
   4   5   5    19853.41    21411.68    666.38 o
   5   5   5      159.31      109.14     38.16 o
   6   5   5       39.85      -17.37     53.22 o
   7   5   5     1651.49     1702.55     88.64 o
   8   5   5     8539.65     8690.36    152.72 o
   9   5   5     3941.04     3885.44    231.10 o
  10   5   5     1458.75     1232.30     92.64 o
 -13   6   5     3483.01     3562.62    146.09 o
 -12   6   5      109.08      115.04     54.65 o
 -11   6   5     1287.17     1317.36    111.23 o
 -10   6   5     1467.21     1424.65     79.69 o
  -9   6   5    25743.21    25171.36    498.62 o
  -8   6   5      548.78      661.13     59.00 o
  -7   6   5     4970.97     5029.19    202.06 o
  -6   6   5     2375.44     2301.86     54.16 o
  -5   6   5    16974.18    18068.62    250.88 o
  -4   6   5     9740.83     9630.16    231.80 o
  -3   6   5     3451.77     3283.86     88.92 o
  -2   6   5     6600.72     6407.79    130.74 o
  -1   6   5     2522.25     2704.41     57.54 o
   0   6   5    15643.03    15553.64    361.90 o
   1   6   5     6597.32     6555.26    232.13 o
   2   6   5     2158.15     2171.10     78.78 o
   3   6   5    23186.47    24773.60    817.21 o
   4   6   5     1133.75     1082.99    225.60 o
   5   6   5     9248.03     9663.52    412.19 o
   6   6   5      355.70      670.71    168.00 o
   7   6   5     9122.67     9531.12    192.40 o
   8   6   5     3132.08     3052.55     84.37 o
   9   6   5     1098.88     1057.24     90.42 o
 -12   7   5     1311.11     1453.84    184.98 o
 -11   7   5     2400.02     2270.75    104.28 o
 -10   7   5    15938.79    16385.11    449.57 o
  -9   7   5      313.26      383.31     88.10 o
  -8   7   5     5389.97     5120.78    148.13 o
  -7   7   5     1421.35     1398.21    146.09 o
  -6   7   5    18290.77    18991.83    310.42 o
  -5   7   5     5762.09     6181.85    211.41 o
  -4   7   5     2609.56     2473.02     58.89 o
  -3   7   5     1226.02     1201.97     55.49 o
  -2   7   5     1124.80     1268.85     43.45 o
  -1   7   5    13249.06    13500.79    362.42 o
   0   7   5    10224.33    10402.84    250.80 o
   1   7   5       62.50       83.57     48.13 o
   2   7   5     2122.54     2003.28     89.66 o
   3   7   5     7649.56     7637.74    442.70 o
   4   7   5    29725.44    30148.29    596.33 o
   5   7   5     2840.61     2982.14    118.38 o
   6   7   5      778.17      859.51    160.94 o
   7   7   5       40.53      -46.68     67.91 o
   8   7   5     6894.53     7139.10    165.82 o
 -11   8   5     1257.32     1101.47    152.45 o
 -10   8   5      753.03      739.53     77.02 o
  -9   8   5    15266.63    16462.57    356.82 o
  -8   8   5     4903.88     4730.80    142.87 o
  -7   8   5     1555.62     1580.85     82.38 o
  -6   8   5       97.85      178.90     48.20 o
  -5   8   5     9420.67     9586.92    227.08 o
  -4   8   5     6746.56     7024.61    172.16 o
  -3   8   5       89.34       85.72     28.01 o
  -2   8   5     3492.39     3639.97     87.96 o
  -1   8   5      199.39      182.13     69.07 o
   0   8   5     1023.99     1146.22     52.49 o
   1   8   5     3097.05     3096.86     81.93 o
   2   8   5    10168.23    10486.78    245.55 o
   3   8   5    15257.70    15379.15    335.15 o
   4   8   5      460.95      402.04     84.46 o
   5   8   5     7072.07     7451.63    253.78 o
   6   8   5     3522.17     3390.15    134.16 o
   7   8   5     7280.44     7656.37    243.98 o
 -10   9   5     5934.89     6157.82    332.89 o
  -9   9   5     1502.55     1595.27    228.83 o
  -8   9   5     2476.19     2516.07    197.81 o
  -7   9   5     9780.94    10294.31    243.35 o
  -6   9   5     4290.23     4241.55    131.71 o
  -5   9   5     4214.94     4160.61    125.86 o
  -4   9   5     2384.76     2275.69     81.07 o
  -3   9   5      416.23      259.35     40.94 o
  -2   9   5      249.63      164.46     59.96 o
  -1   9   5     2790.21     2760.45     81.48 o
   0   9   5     3353.08     3427.29    155.30 o
   1   9   5     3333.24     3731.07    126.26 o
   2   9   5     1498.08     1559.14    131.84 o
   3   9   5     4055.38     3964.01    137.61 o
   4   9   5    10131.17    10598.35    569.09 o
   5   9   5     5127.66     4980.95    162.21 o
   6   9   5      102.60      241.32    104.36 o
  -8  10   5     8528.89     8701.72    635.36 o
  -7  10   5      414.44      357.91     63.04 o
  -6  10   5     1902.65     1869.08    192.05 o
  -5  10   5     3382.86     3491.13    119.70 o
  -4  10   5     4776.05     4963.15    146.62 o
  -3  10   5      453.03      559.85     62.31 o
  -2  10   5      201.54      105.69     38.68 o
  -1  10   5       65.31       46.17     59.13 o
   0  10   5      198.07      209.92     44.55 o
   1  10   5     1232.92     1363.57     85.21 o
   2  10   5    10792.99    10535.43    375.52 o
   3  10   5     3798.78     3627.21    134.28 o
   4  10   5      315.29      451.09     74.65 o
   5  10   5     1500.25     1633.24    158.41 o
  -6  11   5     2806.28     2810.48    140.33 o
  -5  11   5      951.36     1082.21    104.87 o
  -4  11   5        2.16      -57.38     57.38 o
  -3  11   5      825.48      917.71     77.08 o
  -2  11   5     1565.09     1570.06    119.52 o
  -1  11   5      766.24      881.35     60.45 o
   0  11   5      946.34      916.49     80.07 o
   1  11   5     3398.83     3129.76    126.09 o
   2  11   5      139.53      -30.85     56.38 o
 -12   0   6    31469.99    31339.85    595.20 o
 -10   0   6     3806.84     3962.00    103.22 o
  -8   0   6    11414.95    11758.81    303.29 o
  -6   0   6     7975.41     7708.82    233.58 o
  -4   0   6    30796.69    29472.23    771.45 o
  -2   0   6    32792.02    31691.85    474.41 o
   0   0   6    86706.95    85153.10   1461.52 o
   2   0   6    35444.57    33065.21    728.99 o
   4   0   6    16409.04    16671.53    474.17 o
   6   0   6     3897.59     3535.57    139.01 o
   8   0   6     2030.37     2171.49    115.58 o
  10   0   6    11893.94    11617.19    373.20 o
 -14   1   6      401.27      441.29     96.99 o
 -13   1   6    21326.16    21338.36    373.08 o
 -12   1   6       57.90       66.61     56.61 o
 -11   1   6     7248.79     7556.07    195.98 o
 -10   1   6     2213.41     2199.09     50.35 o
  -9   1   6    16449.99    16676.86    266.12 o
  -8   1   6      594.40      561.16     58.71 o
  -7   1   6       37.69      267.85    101.14 o
  -6   1   6      894.92      833.46     35.20 o
  -5   1   6      581.46      546.98     21.40 o
  -4   1   6     1434.45     1323.96     33.86 o
  -3   1   6    61659.86    60470.57    771.74 o
  -2   1   6     3311.28     3289.45     59.23 o
  -1   1   6     1439.77     1514.47     26.87 o
   0   1   6     2510.61     2437.87     49.56 o
   1   1   6    94450.54    94031.35    972.01 o
   2   1   6     1592.84     1690.46     31.15 o
   3   1   6       49.57       66.52     32.33 o
   4   1   6     1353.66     1186.07     34.11 o
   5   1   6    14973.29    15316.74    407.83 o
   6   1   6      548.88      515.72     39.65 o
   7   1   6     1493.86     1462.26     65.44 o
   8   1   6        1.32       21.48     33.82 o
   9   1   6     2595.71     2374.98     93.40 o
  10   1   6      373.10      394.66    140.63 o
 -15   2   6     1995.77     2083.44    118.20 o
 -14   2   6      604.50      611.86    128.41 o
 -13   2   6     1713.91     2040.96    145.68 o
 -12   2   6    23144.20    23377.62    375.57 o
 -11   2   6     4363.65     4225.61     94.13 o
 -10   2   6     2453.99     2486.61    104.46 o
  -9   2   6     4080.84     4312.03    114.92 o
  -8   2   6    10485.08    10832.97    433.51 o
  -7   2   6     1262.39     1520.56     64.27 o
  -6   2   6     9573.72     9063.35    115.55 o
  -5   2   6      407.38      477.22     15.67 o
  -4   2   6     9525.29    10691.63    151.15 o
  -3   2   6     4363.55     4720.94     88.12 o
  -2   2   6    35185.61    35256.38    453.75 o
  -1   2   6    22222.96    24310.15    263.80 o
   0   2   6    49512.15    51365.16    689.11 o
   1   2   6     2195.30     2278.73     45.51 o
   2   2   6    27494.49    27638.65    383.51 o
   3   2   6     6058.94     6353.61    146.31 o
   4   2   6    21489.22    21747.86    524.64 o
   5   2   6     1797.63     1934.14     77.61 o
   6   2   6      206.69      217.08     28.77 o
   7   2   6      278.82      173.22     54.66 o
   8   2   6     1196.91     1315.09    170.03 o
   9   2   6       43.55       83.07     52.64 o
  10   2   6     5863.49     5785.06    161.37 o
 -14   3   6     5441.60     5400.22    435.93 o
 -13   3   6    10271.73    10343.59    242.82 o
 -12   3   6      386.54      289.34     86.88 o
 -11   3   6     3748.04     3635.15     87.47 o
 -10   3   6     8805.38     8743.03    136.13 o
  -9   3   6    22281.03    23104.21    363.39 o
  -8   3   6     2332.27     2745.47     93.98 o
  -7   3   6     2260.75     2476.46     63.68 o
  -6   3   6       79.93      136.74     27.84 o
  -5   3   6     5754.25     5696.95    105.37 o
  -4   3   6     1148.03     1265.81     40.68 o
  -3   3   6    30391.69    29795.97    684.84 o
  -2   3   6    42206.71    44692.47   1357.80 o
  -1   3   6      375.41      445.41     29.11 o
   0   3   6    11269.04    11804.06    290.82 o
   1   3   6    47642.18    48697.79   1247.16 o
   2   3   6    13559.83    13647.42    258.01 o
   3   3   6     6556.55     6550.52    271.43 o
   4   3   6    10668.88    11256.10    304.30 o
   5   3   6     9033.63     9523.33    255.95 o
   6   3   6       15.83       80.78     29.32 o
   7   3   6     5250.82     5432.27    175.59 o
   8   3   6      847.51      875.25     58.99 o
   9   3   6       14.52       81.56    183.26 o
  10   3   6     1273.77     1012.23    234.18 o
 -14   4   6       26.78      -49.85     49.85 o
 -13   4   6     2433.28     2396.38    164.68 o
 -12   4   6     5185.32     5123.73    263.58 o
 -11   4   6     4861.69     4754.87    133.44 o
 -10   4   6     3869.01     3806.40    154.37 o
  -9   4   6     6933.63     7004.67    113.47 o
  -8   4   6     3596.60     3859.56    143.59 o
  -7   4   6     1047.89      971.33     39.18 o
  -6   4   6    19541.63    19951.68    355.26 o
  -5   4   6      127.50      192.91     88.24 o
  -4   4   6       12.36       40.20     36.95 o
  -3   4   6     6888.59     7210.37    129.16 o
  -2   4   6    24293.90    23323.93    816.47 o
  -1   4   6    26307.63    26805.59    927.10 o
   0   4   6    15636.54    15522.33    482.06 o
   1   4   6       81.13      128.57     20.12 o
   2   4   6     1387.63     1257.86     49.69 o
   3   4   6    16213.55    16542.87    550.55 o
   4   4   6    17233.80    17637.30    381.82 o
   5   4   6     3217.56     3184.46     72.70 o
   6   4   6      693.22      698.25     43.06 o
   7   4   6       77.84       88.32     53.25 o
   8   4   6     6909.25     6935.12    150.23 o
   9   4   6        7.09      172.57     72.10 o
  10   4   6     2816.32     2821.29    332.79 o
 -13   5   6     1259.89     1567.95    150.73 o
 -12   5   6      234.32      177.70    133.96 o
 -11   5   6       30.30        0.65     39.27 o
 -10   5   6     7805.38     8105.17    438.97 o
  -9   5   6    15202.45    16135.41    568.48 o
  -8   5   6      859.15      856.37    126.24 o
  -7   5   6    10732.73    10844.20    285.69 o
  -6   5   6        7.54       13.96     24.06 o
  -5   5   6    15788.47    16491.88    266.40 o
  -4   5   6      404.92      480.24     36.42 o
  -3   5   6     9212.61     9802.52    170.53 o
  -2   5   6    21501.98    22727.17    568.80 o
  -1   5   6     3110.27     3405.63    164.83 o
   0   5   6     5649.50     5467.85    171.97 o
   1   5   6     8776.37     8755.79    468.36 o
   2   5   6     4423.80     4757.06    144.47 o
   3   5   6     7739.62     7833.64    150.43 o
   4   5   6     9870.12    10026.14    202.52 o
   5   5   6     4757.92     4939.75    302.30 o
   6   5   6       72.90      237.11     66.12 o
   7   5   6    11455.65    11530.88    365.54 o
   8   5   6        6.53      -55.63     55.63 o
   9   5   6     1076.27      834.73     58.92 o
 -13   6   6     1312.13     1363.17    204.18 o
 -12   6   6      837.23      841.51     88.10 o
 -11   6   6     4375.50     4314.56    140.53 o
 -10   6   6     6124.14     6312.09    242.97 o
  -9   6   6      765.25      768.29     62.94 o
  -8   6   6     2694.44     2844.94    174.98 o
  -7   6   6      200.87      205.39     28.68 o
  -6   6   6    37594.20    37995.99    828.67 o
  -5   6   6     1500.43     1694.77     84.90 o
  -4   6   6     1446.57     1471.35     58.47 o
  -3   6   6      145.83      189.80     43.28 o
  -2   6   6    13309.34    13699.64    441.42 o
  -1   6   6    20859.03    21664.13    345.19 o
   0   6   6      746.61      885.74     59.09 o
   1   6   6       83.29       53.62     40.02 o
   2   6   6      355.70      281.92     50.09 o
   3   6   6    14059.24    14670.29    752.45 o
   4   6   6    15372.66    15901.37    772.96 o
   5   6   6       54.10       75.88     54.46 o
   6   6   6     3717.45     3726.86    109.57 o
   7   6   6       59.71      144.49     45.31 o
   8   6   6    11035.46    10932.95    224.94 o
 -12   7   6      325.86       54.47    194.68 o
 -11   7   6     1146.25     1052.30     85.10 o
 -10   7   6     2893.06     2953.59    114.25 o
  -9   7   6    10517.41    10880.68    250.47 o
  -8   7   6     2585.52     2476.31     96.88 o
  -7   7   6    11331.42    11528.45    254.90 o
  -6   7   6       40.15      -28.71     38.99 o
  -5   7   6    29070.54    31096.47    498.27 o
  -4   7   6     5531.57     5760.92    130.83 o
  -3   7   6     8566.32     8692.06    137.97 o
  -2   7   6     5698.23     5582.95    260.90 o
  -1   7   6     3723.15     3833.00     89.21 o
   0   7   6     3809.80     3834.14    193.47 o
   1   7   6     1966.26     1774.64     65.87 o
   2   7   6     6513.89     6540.40    340.26 o
   3   7   6    11949.89    11994.99    299.45 o
   4   7   6      622.81      671.56     84.66 o
   5   7   6     1270.32     1323.86    168.31 o
   6   7   6     1609.23     1560.66     75.62 o
   7   7   6    14504.72    15179.60    305.60 o
   8   7   6      131.99      160.14     56.09 o
 -11   8   6     3560.63     3728.01    192.66 o
 -10   8   6     6609.47     6699.02    738.92 o
  -9   8   6      639.91      458.54     59.51 o
  -8   8   6      319.71      377.90     59.20 o
  -7   8   6     5080.22     5145.05    248.83 o
  -6   8   6    27003.23    27627.76    540.04 o
  -5   8   6     3670.33     3632.55     81.31 o
  -4   8   6      899.81      981.26     44.04 o
  -3   8   6     2319.15     2453.67    140.69 o
  -2   8   6     6399.00     6813.63    189.76 o
  -1   8   6     4954.97     4923.51    116.63 o
   0   8   6      111.53      153.37     51.91 o
   1   8   6       79.71       76.45    197.41 o
   2   8   6      427.56      394.37     94.36 o
   3   8   6     5986.92     6061.50    171.98 o
   4   8   6     7215.09     7325.70    429.27 o
   5   8   6     4678.79     4678.77    233.48 o
   6   8   6     2812.24     2762.37    125.83 o
   7   8   6      650.45      659.24     87.07 o
 -10   9   6      710.70      841.17     81.80 o
  -9   9   6     3522.52     3512.45    156.90 o
  -8   9   6     7625.27     8159.79    207.06 o
  -7   9   6     3202.32     3032.19    112.59 o
  -6   9   6      312.59      316.76     55.83 o
  -5   9   6     8406.99     8732.48    170.73 o
  -4   9   6    10181.03    10659.08    170.15 o
  -3   9   6      172.09      218.83     77.44 o
  -2   9   6      122.52      203.20     46.70 o
  -1   9   6     4245.96     4346.17    104.42 o
   0   9   6      993.59      928.99     51.60 o
   1   9   6      321.50      282.11     56.18 o
   2   9   6     3957.19     4022.08    136.76 o
   3   9   6     3339.63     3774.05    178.21 o
   4   9   6      388.47      361.38     74.21 o
   5   9   6      211.27      134.21    100.52 o
  -8  10   6      338.97      299.52    104.06 o
  -7  10   6     7350.09     7221.56    213.47 o
  -6  10   6     6674.46     6793.16    248.23 o
  -5  10   6     4941.21     5016.10    146.80 o
  -4  10   6      303.24      246.15     57.32 o
  -3  10   6     4916.61     4988.84    118.99 o
  -2  10   6     2746.08     2821.33    147.60 o
  -1  10   6     2106.05     2226.44     79.77 o
   0  10   6       36.86       98.90     68.90 o
   1  10   6      961.23      866.90     90.93 o
   2  10   6        4.02      223.95    266.61 o
   3  10   6      680.22      765.26    260.85 o
   4  10   6     1628.96     1541.21    120.63 o
  -6  11   6      570.58      585.15     96.58 o
  -5  11   6     1777.19     2052.08    138.21 o
  -4  11   6     9706.17     9592.59    323.09 o
  -3  11   6     1269.54     1210.36    122.95 o
  -2  11   6       85.43      200.38     77.28 o
  -1  11   6       86.76      277.38    156.69 o
   0  11   6      472.49      534.67    217.11 o
   1  11   6      685.38      706.17    117.39 o
 -13   0   7    19026.76    18642.05    543.13 o
 -11   0   7     4918.03     4913.18    190.54 o
  -9   0   7    56135.04    55708.75   1448.54 o
  -7   0   7     5577.42     5884.87    196.60 o
  -5   0   7    10208.92    10055.50    293.99 o
  -3   0   7     4178.50     4045.13     79.38 o
  -1   0   7     9265.83     9277.89    209.24 o
   1   0   7    63425.41    61570.20   1131.52 o
   3   0   7    13280.71    12848.67    209.81 o
   5   0   7    31437.74    32012.50   1298.41 o
   7   0   7     1075.85     1007.85     84.46 o
   9   0   7      186.19      164.27     62.84 o
 -15   1   7      263.95      288.74     94.97 o
 -14   1   7     2040.78     1725.15    134.77 o
 -13   1   7       27.79       72.51     42.36 o
 -12   1   7    23616.23    22493.09    528.07 o
 -11   1   7     3224.89     3057.24    104.56 o
 -10   1   7    10525.62    10774.92    233.90 o
  -9   1   7        2.31      103.35    104.46 o
  -8   1   7    38110.73    39318.07    914.60 o
  -7   1   7       29.59       73.57     33.95 o
  -6   1   7    10511.84    10716.72    263.88 o
  -5   1   7     3042.97     3108.91     81.37 o
  -4   1   7      669.75      822.24     49.49 o
  -3   1   7      443.68      447.69     24.40 o
  -2   1   7     7225.60     6941.95    113.24 o
  -1   1   7      343.34      369.70     17.21 o
   0   1   7    67985.53    70144.12    786.42 o
   1   1   7      145.57      127.81     22.35 o
   2   1   7     9435.31     9427.52    169.23 o
   3   1   7     4104.79     3868.02    101.76 o
   4   1   7    41326.14    42273.11    567.92 o
   5   1   7      239.37      279.57     39.85 o
   6   1   7     6493.04     6417.42    130.59 o
   7   1   7     1003.01      868.10    119.41 o
   8   1   7     5665.71     5573.22    149.30 o
   9   1   7      113.11      -47.81     52.43 o
  10   1   7      960.93      885.72    163.97 o
 -15   2   7     2614.82     2617.23    165.89 o
 -14   2   7      245.49      311.97     98.60 o
 -13   2   7    17939.12    17975.47    541.31 o
 -12   2   7     3326.20     3010.67    110.40 o
 -11   2   7     1395.68     1411.56     72.14 o
 -10   2   7     6474.97     6849.76    164.17 o
  -9   2   7    34319.34    33546.29   1501.88 o
  -8   2   7      130.86      187.10     33.43 o
  -7   2   7      433.85      702.60     47.71 o
  -6   2   7     5988.10     6257.42     98.99 o
  -5   2   7    10703.71    10807.24    155.81 o
  -4   2   7     2294.32     2529.69     66.09 o
  -3   2   7    12200.21    12529.49    220.75 o
  -2   2   7     1785.45     1838.18     56.61 o
  -1   2   7      949.15     1067.13     27.28 o
   0   2   7      492.32      567.02     22.84 o
   1   2   7    55587.56    55007.16    999.70 o
   2   2   7    17023.49    17980.57    341.63 o
   3   2   7     6046.16     6124.78     80.99 o
   4   2   7     3201.14     3372.53    107.38 o
   5   2   7    26919.22    27093.64    548.02 o
   6   2   7     1253.32     1202.98    108.48 o
   7   2   7     2762.70     2647.04     80.04 o
   8   2   7     1039.46      978.61     69.71 o
   9   2   7      549.64      608.57     74.36 o
 -14   3   7      168.58      448.56     95.98 o
 -13   3   7       15.99       34.71     44.50 o
 -12   3   7    13688.89    14022.78    323.19 o
 -11   3   7    12098.69    12237.90    183.05 o
 -10   3   7     6738.52     6867.71    340.72 o
  -9   3   7     4509.72     4856.29    128.94 o
  -8   3   7    13899.80    14270.99    305.85 o
  -7   3   7     5774.64     5750.30     95.23 o
  -6   3   7    13809.70    13779.39    194.13 o
  -5   3   7     6370.63     7204.61    172.38 o
  -4   3   7      137.32      138.16     25.21 o
  -3   3   7     2527.93     2536.58     62.66 o
  -2   3   7    14725.62    14433.70    450.09 o
  -1   3   7     4387.09     4784.01    225.47 o
   0   3   7    14830.75    14294.03    210.93 o
   1   3   7     9134.10     9676.73    261.67 o
   2   3   7     9465.12     9619.25    206.03 o
   3   3   7    14915.21    15869.15    528.72 o
   4   3   7    27855.66    28245.66    510.20 o
   5   3   7       62.33      221.28     55.14 o
   6   3   7        6.50       58.50     29.78 o
   7   3   7     2572.51     2408.04    104.55 o
   8   3   7     4367.54     4367.51    131.82 o
   9   3   7      982.10      759.65    116.38 o
 -14   4   7      907.99      885.89    185.18 o
 -13   4   7     4567.23     4353.29    212.36 o
 -12   4   7     4004.81     4176.18    126.90 o
 -11   4   7      689.76      640.17     57.70 o
 -10   4   7    10657.27    11171.49    168.98 o
  -9   4   7    11872.27    12038.22    206.39 o
  -8   4   7       67.03      101.56     84.09 o
  -7   4   7     3671.59     3865.83     84.39 o
  -6   4   7     7862.98     7889.59    291.40 o
  -5   4   7    12565.53    13491.20    386.51 o
  -4   4   7     1346.73     1315.78     55.39 o
  -3   4   7    18373.43    19103.66    303.21 o
  -2   4   7    10092.33    10850.92    266.10 o
  -1   4   7     2339.29     2669.77     99.89 o
   0   4   7        7.34        9.22     36.38 o
   1   4   7    18841.58    19015.36    232.54 o
   2   4   7    20807.55    20465.63    653.99 o
   3   4   7     3114.56     3215.45     83.65 o
   4   4   7     8211.86     8147.72    135.54 o
   5   4   7     4156.90     4446.02    158.13 o
   6   4   7     3900.72     3981.58    129.69 o
   7   4   7     5278.81     5454.85    293.26 o
   8   4   7     1511.14     1582.32    123.53 o
   9   4   7      409.98      285.90     64.25 o
 -13   5   7       20.24        1.50     47.88 o
 -12   5   7     3098.96     3093.86    242.47 o
 -11   5   7    10412.36    10502.57    242.17 o
 -10   5   7      850.27      883.30     68.41 o
  -9   5   7     2344.82     2378.25     70.38 o
  -8   5   7     2058.31     2125.70    101.46 o
  -7   5   7     4893.67     4959.64    102.81 o
  -6   5   7    28974.91    28629.26    620.74 o
  -5   5   7     2667.52     2700.88    134.07 o
  -4   5   7      158.08      303.62     34.80 o
  -3   5   7     1404.33     1200.84     79.24 o
  -2   5   7    29487.00    30191.65   1047.77 o
  -1   5   7     7448.81     7941.39    300.47 o
   0   5   7     1400.35     1802.87    246.20 o
   1   5   7    10926.39    10997.42    395.37 o
   2   5   7     3105.99     3255.11     87.34 o
   3   5   7    12985.14    13155.73    523.19 o
   4   5   7     6104.35     5979.81    245.88 o
   5   5   7      100.64       46.61    117.62 o
   6   5   7     1873.46     1661.92    119.37 o
   7   5   7     3817.89     3707.16     95.83 o
   8   5   7     5540.17     5274.35    406.50 o
 -13   6   7      721.35      753.54     77.70 o
 -12   6   7     1445.13     1560.74    243.78 o
 -11   6   7      454.54      620.43    111.94 o
 -10   6   7     8792.96     8849.87    336.83 o
  -9   6   7     3658.42     3941.30    131.94 o
  -8   6   7     2691.78     2746.41     84.19 o
  -7   6   7     7875.66     7828.64    163.26 o
  -6   6   7      298.50      233.60     47.68 o
  -5   6   7    20739.21    22328.56    772.38 o
  -4   6   7      598.66      825.94     47.31 o
  -3   6   7    22858.14    23962.66   1248.85 o
  -2   6   7     2685.54     3047.73    147.71 o
  -1   6   7    11186.01    11341.67    378.85 o
   0   6   7      136.41      184.49     85.07 o
   1   6   7     5705.35     5509.81    151.76 o
   2   6   7    10492.18    11137.01    618.09 o
   3   6   7      531.74      622.40     50.47 o
   4   6   7     1559.86     1631.14     79.59 o
   5   6   7      977.20     1110.65     64.66 o
   6   6   7     3372.29     3431.52    426.39 o
   7   6   7    11797.59    11605.06    568.88 o
   8   6   7      181.07      286.42     57.78 o
 -12   7   7     1932.36     1776.13     94.90 o
 -11   7   7     4391.55     4351.85    216.70 o
 -10   7   7      409.97      401.31     55.92 o
  -9   7   7      135.54      313.14     52.45 o
  -8   7   7       28.94       87.91     43.88 o
  -7   7   7     3786.75     4072.40     83.15 o
  -6   7   7    26252.16    26880.50    523.59 o
  -5   7   7      626.07      575.32     35.66 o
  -4   7   7      171.16      231.43     31.01 o
  -3   7   7     1034.11     1164.94     51.21 o
  -2   7   7    24273.02    25464.69    559.49 o
  -1   7   7     9148.17     9589.80    382.34 o
   0   7   7      611.73      603.52     66.10 o
   1   7   7     1503.21     1447.82     57.25 o
   2   7   7     2534.37     2425.26    110.83 o
   3   7   7     6691.60     6872.73    189.24 o
   4   7   7     2602.35     2915.88    160.83 o
   5   7   7     2126.54     2250.61    172.99 o
   6   7   7     4216.04     4264.55    160.39 o
   7   7   7     1222.33     1306.38    188.19 o
 -11   8   7      238.86      233.86     63.28 o
 -10   8   7     2904.67     2767.25    186.80 o
  -9   8   7      614.25      660.10     66.31 o
  -8   8   7     3894.21     4238.15    130.60 o
  -7   8   7     6689.57     6922.36    214.58 o
  -6   8   7      326.69      416.08     38.89 o
  -5   8   7     7658.34     7417.26    127.23 o
  -4   8   7     9256.57     9534.38    265.80 o
  -3   8   7     9508.54     9977.86    390.44 o
  -2   8   7      790.50      659.44     56.59 o
  -1   8   7    10273.19    10192.77    346.93 o
   0   8   7     3459.39     3520.35    113.65 o
   1   8   7     1978.59     2184.64    103.46 o
   2   8   7     3029.47     2779.07    332.99 o
   3   8   7      216.71      429.74     68.05 o
   4   8   7       80.08      111.47     69.31 o
   5   8   7       29.07       -1.39     54.72 o
   6   8   7     4742.25     4818.46    166.45 o
 -10   9   7      753.05      854.44    109.72 o
  -9   9   7      188.99      222.61     57.28 o
  -8   9   7      167.34      208.28    112.65 o
  -7   9   7     5264.91     5404.38    393.91 o
  -6   9   7    10414.47    10542.06    388.05 o
  -5   9   7     7771.33     8149.40    139.60 o
  -4   9   7      115.18       16.46     80.46 o
  -3   9   7     5327.25     5341.91    148.72 o
  -2   9   7    10798.34    11140.14    339.62 o
  -1   9   7     6500.69     6823.46    142.73 o
   0   9   7       30.35       25.58     78.30 o
   1   9   7      130.90      179.39     55.09 o
   2   9   7      331.50      252.85     60.77 o
   3   9   7     1297.12     1396.83    174.78 o
   4   9   7      213.82       81.97    108.30 o
  -8  10   7     4171.35     4243.55    140.94 o
  -7  10   7     1639.10     1842.24    133.26 o
  -6  10   7       43.98      -43.32     43.32 o
  -5  10   7     3364.67     3235.72    155.78 o
  -4  10   7    14664.00    15009.86    264.12 o
  -3  10   7     4231.19     4402.87    148.75 o
  -2  10   7       47.52       68.64     47.66 o
  -1  10   7     1752.24     1600.46    132.02 o
   0  10   7     4865.33     4768.89    352.79 o
   1  10   7     1121.01     1291.77    154.17 o
   2  10   7      289.65      188.09     60.32 o
   3  10   7      125.90       78.81     60.00 o
  -4  11   7        4.18       -0.26    170.13 o
  -3  11   7     5120.86     5032.92    222.36 o
  -2  11   7     2205.43     2320.21     85.91 o
  -1  11   7     2890.29     3365.90    275.20 o
 -14   0   8      141.08      246.91     73.14 o
 -12   0   8    12398.80    12737.99    390.78 o
 -10   0   8    29848.51    28604.21    778.32 o
  -8   0   8    38992.49    36697.34    973.50 o
  -6   0   8    35242.32    36369.00    958.96 o
  -4   0   8    14262.41    14298.27    285.01 o
  -2   0   8     2625.71     2147.28     91.63 o
   0   0   8    10778.97    11268.28    184.75 o
   2   0   8      502.83      509.56     79.43 o
   4   0   8    44815.44    45758.28   1431.45 o
   6   0   8     2246.10     2260.40    116.99 o
   8   0   8    14609.27    13080.88    408.15 o
 -15   1   8      742.96      690.63    112.34 o
 -14   1   8      434.46      110.20     76.28 o
 -13   1   8     5953.52     5771.94    158.68 o
 -12   1   8      343.53      330.36    108.00 o
 -11   1   8       35.64        9.34     37.38 o
 -10   1   8      205.98      324.99     46.63 o
  -9   1   8    51446.28    52070.28   1163.44 o
  -8   1   8      876.93      927.98     77.19 o
  -7   1   8      797.38      935.93     69.82 o
  -6   1   8      842.64      992.35     41.22 o
  -5   1   8    56257.63    56675.57    730.40 o
  -4   1   8     1777.93     2107.16     48.76 o
  -3   1   8      903.47      800.26     42.00 o
  -2   1   8      646.11      770.55     31.85 o
  -1   1   8       26.00       40.35     16.34 o
   0   1   8      223.90      274.28     35.42 o
   1   1   8    18262.91    18252.96    281.59 o
   2   1   8     6011.86     6733.72    122.47 o
   3   1   8    15925.01    16663.58    253.37 o
   4   1   8      685.10      637.22     50.47 o
   5   1   8    25622.08    25354.76    468.91 o
   6   1   8      637.68      669.72     53.79 o
   7   1   8     5934.29     5834.92    154.09 o
   8   1   8      530.70      370.35     51.83 o
   9   1   8     4623.70     4682.01    142.73 o
 -14   2   8       11.11      -55.36     55.36 o
 -13   2   8      666.93      422.86    100.93 o
 -12   2   8     9474.05     9114.92    213.26 o
 -11   2   8     4699.56     4327.02    124.21 o
 -10   2   8    14023.40    14430.54    992.19 o
  -9   2   8      223.37      330.45     57.03 o
  -8   2   8    21212.75    21518.41    342.78 o
  -7   2   8     8959.91     9141.69    237.63 o
  -6   2   8    20190.89    20517.39    286.98 o
  -5   2   8     5401.60     5471.24     98.57 o
  -4   2   8     7220.57     7554.10    148.91 o
  -3   2   8      343.82      437.11     49.85 o
  -2   2   8     7715.33     7819.10    104.36 o
  -1   2   8     1592.23     1565.15     35.71 o
   0   2   8    10688.54    10896.01    157.18 o
   1   2   8     7380.08     7646.06    193.41 o
   2   2   8     2417.33     2304.99     54.83 o
   3   2   8     1744.34     1753.52     51.88 o
   4   2   8    37924.42    37612.79    636.48 o
   5   2   8     1026.57      917.28    108.88 o
   6   2   8      177.32      191.67    121.81 o
   7   2   8     6271.07     5684.83    152.18 o
   8   2   8     9873.73     9791.88    230.30 o
   9   2   8       31.30      123.91    193.87 o
 -14   3   8      186.39      456.65    101.63 o
 -13   3   8     6795.10     6430.22    263.88 o
 -12   3   8     3586.93     3540.05    140.43 o
 -11   3   8      534.37      637.44    103.48 o
 -10   3   8     3277.05     3283.19     83.76 o
  -9   3   8    24961.45    25130.09    397.55 o
  -8   3   8     6533.73     6786.36    125.00 o
  -7   3   8       48.53       39.32     20.14 o
  -6   3   8    15730.31    16060.12    310.01 o
  -5   3   8    29045.83    29438.07    619.02 o
  -4   3   8      220.97      279.09     53.80 o
  -3   3   8     7674.16     7635.40    268.62 o
  -2   3   8     2492.79     2619.59     66.13 o
  -1   3   8     1624.63     1536.19     48.06 o
   0   3   8     2109.67     2108.17     43.07 o
   1   3   8    22657.26    22567.80    406.64 o
   2   3   8    11519.20    11863.08    415.10 o
   3   3   8     7025.18     7385.13    217.89 o
   4   3   8      116.47      144.70     50.80 o
   5   3   8    11557.52    11979.66    322.84 o
   6   3   8    10206.77    10405.84    455.17 o
   7   3   8     5974.40     5998.92    455.65 o
   8   3   8     2055.79     1887.53     88.79 o
 -14   4   8       90.44      202.86     94.97 o
 -13   4   8      900.22      964.78    222.36 o
 -12   4   8    10169.43    10147.56    327.13 o
 -11   4   8     7365.97     7264.43    180.40 o
 -10   4   8     2349.23     2414.89     70.61 o
  -9   4   8      195.49      223.29     41.04 o
  -8   4   8     6890.32     6729.83    307.62 o
  -7   4   8    18448.89    18875.47    303.94 o
  -6   4   8    16639.20    16406.56    472.14 o
  -5   4   8     2191.73     2357.65    115.98 o
  -4   4   8        8.84       94.02     27.32 o
  -3   4   8      128.91      170.56     50.28 o
  -2   4   8    21970.31    22605.16    793.15 o
  -1   4   8     1376.75     1474.24     65.86 o
   0   4   8     6824.74     6883.28    158.51 o
   1   4   8     9037.33     9218.90    373.54 o
   2   4   8     5006.68     5110.62    148.73 o
   3   4   8     4769.29     4655.74    148.12 o
   4   4   8     9503.95    10177.06    244.57 o
   5   4   8     3846.47     3769.49     85.51 o
   6   4   8       32.07      133.04    124.00 o
   7   4   8     8028.85     7677.00    248.44 o
   8   4   8     5372.77     5327.31    134.64 o
 -13   5   8     3032.59     3190.82    116.96 o
 -12   5   8     4157.80     3964.59    129.47 o
 -11   5   8     3030.61     2803.94    102.98 o
 -10   5   8     3520.68     3601.28    154.07 o
  -9   5   8     4165.57     4188.08    205.19 o
  -8   5   8     9643.06     9842.90    532.93 o
  -7   5   8     3113.65     3061.76     80.11 o
  -6   5   8     7746.42     8015.24    149.67 o
  -5   5   8     3016.00     3026.77    172.68 o
  -4   5   8       94.89      109.07     54.06 o
  -3   5   8    18902.40    19221.09   1037.81 o
  -2   5   8      215.69      251.21     56.50 o
  -1   5   8     3306.16     3668.46    111.84 o
   0   5   8     1948.63     1915.96     84.69 o
   1   5   8    11963.66    12424.26    882.17 o
   2   5   8     9994.05    10907.59    249.65 o
   3   5   8      213.65      175.59     43.67 o
   4   5   8      115.88       49.90     38.10 o
   5   5   8     2971.51     2930.11    139.95 o
   6   5   8     7938.85     7797.57    204.30 o
   7   5   8     4831.93     4897.89    237.11 o
 -13   6   8       18.68       44.34     51.83 o
 -12   6   8     7589.43     7467.14    196.78 o
 -11   6   8     6834.92     7186.41    189.16 o
 -10   6   8      144.72      199.86    134.06 o
  -9   6   8       30.30      120.82     41.91 o
  -8   6   8     1211.43     1182.92     86.82 o
  -7   6   8    15329.26    16037.99    634.04 o
  -6   6   8    10116.61    10419.55    193.32 o
  -5   6   8        6.65        5.08     66.24 o
  -4   6   8     2072.54     2117.38     96.24 o
  -3   6   8     3479.57     3593.74    123.49 o
  -2   6   8    28164.86    29644.20   1609.07 o
  -1   6   8     1815.84     1833.26     91.03 o
   0   6   8      609.17      510.16     61.23 o
   1   6   8     3436.32     3534.11    211.25 o
   2   6   8    13097.72    13432.86    402.60 o
   3   6   8     4006.35     4065.20    136.52 o
   4   6   8     1104.31     1410.42    115.27 o
   5   6   8     4123.00     4501.24    237.11 o
   6   6   8      508.21      577.93     99.50 o
   7   6   8     2071.39     1995.59    190.53 o
 -12   7   8      517.25      570.22     96.38 o
 -11   7   8     5441.70     5202.41    296.21 o
 -10   7   8     4059.87     4049.93    132.31 o
  -9   7   8      252.07      265.48     77.49 o
  -8   7   8     3506.22     3806.33    130.63 o
  -7   7   8      369.85      468.58     65.15 o
  -6   7   8     3210.61     3159.86     98.84 o
  -5   7   8     5983.81     5972.92    108.63 o
  -4   7   8     5109.53     5234.74    116.60 o
  -3   7   8    27940.85    29563.33   1508.65 o
  -2   7   8        7.88      146.59     51.12 o
  -1   7   8     7112.14     6993.05    467.56 o
   0   7   8     2869.13     3050.53    229.03 o
   1   7   8    10839.35    11402.79    265.11 o
   2   7   8     5073.96     5705.13    168.95 o
   3   7   8     2539.03     2918.29    119.87 o
   4   7   8       74.17      176.12    158.01 o
   5   7   8      427.17      373.75     70.65 o
   6   7   8     3892.54     4085.90    155.27 o
 -11   8   8     2165.80     2297.22    170.33 o
 -10   8   8      219.74      459.39     66.04 o
  -9   8   8      338.97      188.10     48.31 o
  -8   8   8       19.83        1.17     40.58 o
  -7   8   8     4289.21     4566.31    135.18 o
  -6   8   8     4577.82     4692.90     96.12 o
  -5   8   8     1947.56     1975.45     60.70 o
  -4   8   8     1936.64     1832.23     67.17 o
  -3   8   8     2404.42     2118.52     70.47 o
  -2   8   8    20739.43    21132.42    747.29 o
  -1   8   8     5024.26     5254.33    209.66 o
   0   8   8      347.24      361.99     50.37 o
   1   8   8      124.15      207.53    137.30 o
   2   8   8     9464.81     9541.00    238.50 o
   3   8   8     2927.34     3258.24    214.08 o
   4   8   8       59.10      260.84    183.37 o
   5   8   8     1245.56     1385.80     97.29 o
  -9   9   8      198.13      242.61     69.91 o
  -8   9   8     1003.04     1069.80     76.84 o
  -7   9   8      884.64      943.83     71.94 o
  -6   9   8        8.38       98.14     65.97 o
  -5   9   8      950.57     1114.79    127.01 o
  -4   9   8     8073.48     8378.30    204.37 o
  -3   9   8     9484.48     9931.53    188.71 o
  -2   9   8      691.66      835.95     54.31 o
  -1   9   8     2791.69     2919.51     97.30 o
   0   9   8     8231.86     8463.62    362.99 o
   1   9   8     5092.47     5530.18    169.22 o
   2   9   8      800.91     1006.92    168.31 o
   3   9   8      551.52      413.84     92.54 o
  -7  10   8     1281.04     1312.78     82.09 o
  -6  10   8     1984.73     1867.60    122.85 o
  -5  10   8     6113.27     6047.78    170.66 o
  -4  10   8      493.27      447.52     51.55 o
  -3  10   8     1630.98     1873.44    182.16 o
  -2  10   8     5851.82     5925.44    136.39 o
  -1  10   8     8983.30     9065.44    306.62 o
   0  10   8      622.85      890.79    128.61 o
   1  10   8     1279.41     1120.53    281.77 o
 -13   0   9       43.72       53.75     73.75 o
 -11   0   9       39.22       63.04     54.56 o
  -9   0   9    35963.45    37232.79    995.73 o
  -7   0   9     5509.27     6095.82    210.74 o
  -5   0   9    75404.21    76131.15   1383.23 o
  -3   0   9     2411.18     2178.61     78.59 o
  -1   0   9    11660.22    11708.73    239.62 o
   1   0   9     4582.96     4654.34     94.23 o
   3   0   9    14290.12    14973.05    248.09 o
   5   0   9     8775.04     8411.57    274.19 o
   7   0   9    14873.62    14553.26    442.70 o
 -14   1   9     1812.41     1950.44    116.49 o
 -13   1   9       10.73        8.59     43.58 o
 -12   1   9     1990.65     1912.12     88.51 o
 -11   1   9      225.15      261.95     48.85 o
 -10   1   9    10301.15    10197.92    229.24 o
  -9   1   9     2385.13     2332.83     85.26 o
  -8   1   9     8792.62     8803.11    162.89 o
  -7   1   9      677.17      807.47     42.55 o
  -6   1   9    39306.90    37960.59    579.37 o
  -5   1   9       31.27       53.05     54.51 o
  -4   1   9    18225.41    18859.89    232.92 o
  -3   1   9     1442.31     1364.97     52.09 o
  -2   1   9    16584.10    16766.66    233.86 o
  -1   1   9     2212.93     2383.54     49.41 o
   0   1   9      193.32      191.93     20.44 o
   1   1   9       11.39       17.11     23.87 o
   2   1   9      189.69      186.90     29.16 o
   3   1   9      488.57      451.24     27.40 o
   4   1   9    19825.97    20328.49    287.52 o
   5   1   9      377.18      351.09     50.21 o
   6   1   9      235.14      254.56    112.85 o
   7   1   9      564.46      501.70     80.52 o
   8   1   9    17595.92    16936.76    560.00 o
 -14   2   9      825.07      858.55     70.82 o
 -13   2   9      588.67      792.81    217.71 o
 -12   2   9      110.71      167.70     45.19 o
 -11   2   9      324.89      369.90     42.47 o
 -10   2   9       41.80      174.97     45.86 o
  -9   2   9    22645.11    22736.64    364.68 o
  -8   2   9     9441.79     9625.67    174.15 o
  -7   2   9     1257.69     1205.89     52.52 o
  -6   2   9     3515.86     3419.38     69.26 o
  -5   2   9    52618.54    51391.42   1231.72 o
  -4   2   9     3809.94     3881.31     85.11 o
  -3   2   9     3197.78     3137.78     75.56 o
  -2   2   9     7326.58     7469.37    118.71 o
  -1   2   9    10999.74    11056.05    163.84 o
   0   2   9     1003.12      899.32     56.62 o
   1   2   9     4454.57     4423.12    203.82 o
   2   2   9      174.33      126.28     40.42 o
   3   2   9     2780.15     2584.03     62.21 o
   4   2   9     4035.84     3735.10    146.96 o
   5   2   9     9388.97     9320.55    152.53 o
   6   2   9     2146.46     1976.69    222.46 o
   7   2   9     9179.46     8882.63    213.30 o
   8   2   9       44.14       58.76    107.90 o
 -14   3   9      863.54      901.37    115.78 o
 -13   3   9      270.08      177.88     46.35 o
 -12   3   9     8803.84     9188.10    191.60 o
 -11   3   9      500.88      551.99     56.78 o
 -10   3   9     7697.64     7905.06    422.78 o
  -9   3   9     5326.27     5618.01    119.02 o
  -8   3   9     8566.75     8497.22    134.37 o
  -7   3   9    15251.26    15216.68    331.95 o
  -6   3   9    21991.54    22323.86    353.89 o
  -5   3   9      341.30      384.81     34.39 o
  -4   3   9     6951.40     6969.92    139.07 o
  -3   3   9    12841.92    12904.98    217.15 o
  -2   3   9    24842.57    24524.12    445.51 o
  -1   3   9     3503.71     3596.65     73.19 o
   0   3   9     1639.76     1703.79     59.24 o
   1   3   9      247.76      275.80    145.78 o
   2   3   9     3532.64     3503.33     85.44 o
   3   3   9       30.56       40.97     29.00 o
   4   3   9    13165.91    14086.94    397.07 o
   5   3   9     7486.22     7537.02    132.84 o
   6   3   9       99.01       28.93     83.45 o
   7   3   9     2243.44     1888.22    194.48 o
 -14   4   9      456.58      138.81     91.13 o
 -13   4   9     3709.20     3702.32    124.95 o
 -12   4   9      112.54      131.98     49.32 o
 -11   4   9     3317.15     3582.63     92.28 o
 -10   4   9        8.25      -28.36     28.36 o
  -9   4   9    15883.88    15256.88    420.28 o
  -8   4   9    12069.66    12623.45    226.31 o
  -7   4   9      546.63      508.12     85.95 o
  -6   4   9     6770.58     7017.42    368.10 o
  -5   4   9    14900.50    15280.51    614.16 o
  -4   4   9     9020.53     8868.40    207.35 o
  -3   4   9    13449.30    13771.53    405.53 o
  -2   4   9     7101.92     7838.08    233.23 o
  -1   4   9     2487.46     2516.87     61.99 o
   0   4   9      805.74      958.86     98.70 o
   1   4   9    13342.63    13742.59    918.95 o
   2   4   9      377.66      218.19     47.85 o
   3   4   9      114.48       -4.08     41.97 o
   4   4   9     2764.68     2780.98    113.39 o
   5   4   9     5693.34     5768.90    133.54 o
   6   4   9     7026.44     6532.31    193.55 o
   7   4   9     3811.11     3645.16    108.41 o
 -13   5   9       73.76       80.74     53.34 o
 -12   5   9    12240.62    12408.05    562.42 o
 -11   5   9     1091.56     1274.05     79.06 o
 -10   5   9      240.55      276.62     52.08 o
  -9   5   9     2183.48     2123.37    169.20 o
  -8   5   9     8793.12     8781.19    164.39 o
  -7   5   9    18227.70    19019.34    311.82 o
  -6   5   9     5602.94     5895.21    179.44 o
  -5   5   9     1118.28     1211.29     55.53 o
  -4   5   9       20.53      204.97     82.12 o
  -3   5   9    10208.75    10672.08    325.64 o
  -2   5   9    21354.12    22014.26   1136.55 o
  -1   5   9      589.03      494.88    165.38 o
   0   5   9     6714.61     6611.13    709.82 o
   1   5   9      240.33      253.47     89.61 o
   2   5   9    11373.05    12075.12    411.99 o
   3   5   9      189.01      120.47     53.51 o
   4   5   9     3438.63     3543.18    149.52 o
   5   5   9     6851.75     7790.41    228.42 o
   6   5   9      190.54      398.34     76.07 o
 -12   6   9      444.55      298.16     75.06 o
 -11   6   9     7993.90     7756.99    368.45 o
 -10   6   9     1227.21     1249.03     75.69 o
  -9   6   9     3998.74     4120.11    101.02 o
  -8   6   9    11108.40    11298.11    203.95 o
  -7   6   9     1603.81     1708.12    153.27 o
  -6   6   9     1480.85     1545.84     97.85 o
  -5   6   9     2034.99     2166.41     71.92 o
  -4   6   9     6705.38     7276.77    278.00 o
  -3   6   9    12476.19    13185.88    402.30 o
  -2   6   9     1668.79     1606.43    137.30 o
  -1   6   9      647.09      711.48     66.31 o
   0   6   9     1379.87     1594.00    293.38 o
   1   6   9    16438.55    16859.89    945.01 o
   2   6   9     3213.26     3373.24    127.82 o
   3   6   9     2281.17     2606.82    138.81 o
   4   6   9      739.50      650.81    104.66 o
   5   6   9     4559.18     4695.64    269.44 o
   6   6   9     5390.38     5806.96    186.43 o
 -11   7   9     1422.69     1372.84     83.76 o
 -10   7   9      281.62      291.25     61.93 o
  -9   7   9        5.69       94.89     43.20 o
  -8   7   9     4139.13     4578.86    108.42 o
  -7   7   9     5954.31     5940.72    140.89 o
  -6   7   9      312.48      338.73     54.27 o
  -5   7   9      702.82      868.85     54.78 o
  -4   7   9     2564.44     2533.03     78.70 o
  -3   7   9     4478.38     4305.88    145.08 o
  -2   7   9     9956.58    10060.43    405.73 o
  -1   7   9     2094.88     2163.03    278.74 o
   0   7   9     5765.93     5992.87    777.00 o
   1   7   9       32.45        1.39     51.23 o
   2   7   9    15892.61    16341.37    777.41 o
   3   7   9     2105.90     2008.59    106.93 o
   4   7   9     1148.32     1580.02    157.40 o
   5   7   9     1779.75     1872.21    365.42 o
 -10   8   9     2706.51     2866.75    113.43 o
  -9   8   9      922.41     1159.64     79.14 o
  -8   8   9      479.10      533.51    251.66 o
  -7   8   9      921.96      700.18     55.43 o
  -6   8   9     2314.80     2469.89     93.06 o
  -5   8   9       29.29       93.84     77.67 o
  -4   8   9     5067.36     5055.72    115.89 o
  -3   8   9     7836.97     8296.71    393.12 o
  -2   8   9       55.44      134.20     70.86 o
  -1   8   9      314.21      433.19     79.82 o
   0   8   9     5164.00     5058.33    251.96 o
   1   8   9    16224.27    17110.85    692.44 o
   2   8   9     1049.46     1234.53     92.74 o
   3   8   9      941.15     1246.10     95.27 o
  -8   9   9     1706.41     1771.03    169.32 o
  -7   9   9     1938.77     2194.35    160.63 o
  -6   9   9       39.04        7.26     36.79 o
  -5   9   9      726.23      793.39     65.32 o
  -4   9   9      575.48      510.79    109.44 o
  -3   9   9      932.67     1063.10     61.32 o
  -2   9   9     4890.38     5067.83    122.27 o
  -1   9   9     6552.94     6733.22    189.57 o
   0   9   9     3553.98     3840.54    152.75 o
   1   9   9      699.93      749.21     78.15 o
   2   9   9     5388.89     5349.21    174.29 o
  -6  10   9      182.39      422.90     78.40 o
  -5  10   9      457.93      588.08    136.80 o
  -4  10   9     3791.09     3595.08    155.28 o
  -3  10   9     2448.76     2333.08     85.25 o
  -2  10   9     3284.05     3321.57    186.59 o
  -1  10   9      474.37      342.51     77.59 o
 -14   0  10     5618.88     5474.90    227.72 o
 -12   0  10     2243.99     2219.98    129.11 o
 -10   0  10      861.13      975.73     90.93 o
  -8   0  10     1539.74     1537.04    103.65 o
  -6   0  10    46911.52    47310.50    879.39 o
  -4   0  10     4753.02     4696.49    222.48 o
  -2   0  10    41615.35    40620.78    754.49 o
   0   0  10     4937.60     4954.60    101.71 o
   2   0  10     1980.26     1879.51    161.40 o
   4   0  10     1586.75     1469.35     99.01 o
   6   0  10     2256.92     1872.45    125.88 o
 -14   1  10        0.57      195.99     78.40 o
 -13   1  10      192.40      177.26     50.97 o
 -12   1  10      408.42      355.70     50.93 o
 -11   1  10     3077.62     3126.75    106.22 o
 -10   1  10      521.19      501.81     52.12 o
  -9   1  10     9926.93    10934.22    259.27 o
  -8   1  10      614.74      574.85     44.70 o
  -7   1  10    11562.31    11533.75    202.35 o
  -6   1  10      290.46      350.47     35.56 o
  -5   1  10    36794.61    36977.99    438.87 o
  -4   1  10     2524.40     2635.28    116.75 o
  -3   1  10    12867.17    13032.77    207.25 o
  -2   1  10     1001.84      896.15     44.52 o
  -1   1  10    29974.69    30688.88    410.23 o
   0   1  10     1649.10     1684.61     48.41 o
   1   1  10     2457.19     2558.37     61.90 o
   2   1  10       68.89       11.40     18.76 o
   3   1  10       12.84       70.65     25.36 o
   4   1  10     1746.54     1478.77     52.63 o
   5   1  10     1409.44     1372.80    207.21 o
   6   1  10       26.07       68.09     65.06 o
   7   1  10    10148.77     9348.17    225.43 o
 -14   2  10     3738.03     3415.75    189.73 o
 -13   2  10      185.43      162.43     65.68 o
 -12   2  10     3286.67     3299.79     93.55 o
 -11   2  10     1432.55     1369.61     77.65 o
 -10   2  10      458.85      448.91     44.60 o
  -9   2  10     2365.96     2432.62     73.89 o
  -8   2  10     3048.64     3050.41     81.12 o
  -7   2  10      937.44      943.48     47.07 o
  -6   2  10    24746.75    24967.96    341.27 o
  -5   2  10     5060.42     5431.61    112.02 o
  -4   2  10     6361.20     6429.14    110.14 o
  -3   2  10     8365.90     8406.69    133.80 o
  -2   2  10    40476.12    40896.10    642.40 o
  -1   2  10        2.91        2.09     28.15 o
   0   2  10      595.01      636.42     65.66 o
   1   2  10     1732.88     1781.32    127.20 o
   2   2  10     6130.06     6297.50    151.26 o
   3   2  10     1090.95      990.19     53.79 o
   4   2  10     3957.92     4017.79    220.13 o
   5   2  10     1804.63     1654.14     86.68 o
   6   2  10      372.76      388.46     54.25 o
   7   2  10       10.22      -31.52     68.70 o
 -14   3  10       18.85      126.08     90.32 o
 -13   3  10      715.18      806.81    116.18 o
 -12   3  10     2330.74     2345.81     99.05 o
 -11   3  10     3058.19     3015.09     84.47 o
 -10   3  10     1360.22     1214.39     67.86 o
  -9   3  10     9466.07     9383.68    244.64 o
  -8   3  10     3149.00     3214.48     94.44 o
  -7   3  10      385.62      397.19     37.88 o
  -6   3  10       87.00       86.04     74.24 o
  -5   3  10    24261.43    25034.58    589.33 o
  -4   3  10    16251.38    16730.10    560.00 o
  -3   3  10     6368.85     6548.57    129.39 o
  -2   3  10     3827.33     3940.09     79.87 o
  -1   3  10    15085.61    15646.80    240.66 o
   0   3  10     1054.22     1064.93     64.13 o
   1   3  10    10571.42    10925.40    244.84 o
   2   3  10     3131.93     3053.03    152.96 o
   3   3  10        5.16       72.26     62.54 o
   4   3  10     2744.01     2650.77    136.64 o
   5   3  10     4522.59     4847.22    160.57 o
   6   3  10      467.55      382.29     76.78 o
 -13   4  10     1182.66     1190.73     77.28 o
 -12   4  10     8275.65     8828.98    173.89 o
 -11   4  10     1239.74     1177.15     79.10 o
 -10   4  10      287.01      355.49     82.24 o
  -9   4  10     1916.54     1716.95    196.19 o
  -8   4  10    13216.06    13575.24    344.07 o
  -7   4  10     3930.35     3925.06     95.87 o
  -6   4  10    10525.14    11093.14    291.29 o
  -5   4  10    10057.04    10072.17    266.91 o
  -4   4  10     1541.12     1535.10     59.49 o
  -3   4  10    14433.02    15011.07    568.94 o
  -2   4  10    20862.39    21133.49    296.13 o
  -1   4  10       28.49       54.65     35.58 o
   0   4  10     4818.31     4836.05    379.56 o
   1   4  10     5669.21     5779.44    204.38 o
   2   4  10     6810.77     7287.13    188.12 o
   3   4  10      403.14      389.33     61.41 o
   4   4  10     5705.27     6526.53    180.98 o
   5   4  10     2551.14     2336.37    173.67 o
   6   4  10      618.43      475.68    163.36 o
 -13   5  10     3067.29     3016.87    115.95 o
 -12   5  10      674.25      563.16     84.46 o
 -11   5  10     5536.63     5759.04    161.50 o
 -10   5  10        7.59       39.76     44.87 o
  -9   5  10    13947.79    13596.93    237.72 o
  -8   5  10     7672.12     7436.09    186.99 o
  -7   5  10      788.33      716.48     67.49 o
  -6   5  10       21.44       67.66     43.14 o
  -5   5  10     5039.82     4923.48    221.41 o
  -4   5  10    18542.58    18813.12    490.94 o
  -3   5  10     2878.35     2939.35     84.34 o
  -2   5  10     3158.08     3023.00    154.57 o
  -1   5  10      685.13      722.14     87.69 o
   0   5  10     4310.11     3993.83    136.99 o
   1   5  10    15565.91    15780.08    340.80 o
   2   5  10      837.71     1044.34     78.85 o
   3   5  10       22.23       72.21    157.50 o
   4   5  10      479.87      501.08     77.66 o
   5   5  10     8872.82     8588.60    278.43 o
 -12   6  10     8837.91     8794.65    373.20 o
 -11   6  10       78.09      -34.33    115.47 o
 -10   6  10      619.94      812.91    131.22 o
  -9   6  10      113.15      195.19     53.79 o
  -8   6  10    14744.58    15543.51    282.55 o
  -7   6  10     5373.96     5403.67    205.34 o
  -6   6  10      808.98      859.49     55.97 o
  -5   6  10     2419.06     2397.24     78.34 o
  -4   6  10      634.05      624.47     84.36 o
  -3   6  10    13166.96    13464.84    309.65 o
  -2   6  10     4238.22     4157.53    131.43 o
  -1   6  10     1940.90     2012.45    102.64 o
   0   6  10     7179.31     7077.88    187.07 o
   1   6  10     1754.36     1633.58     92.00 o
   2   6  10     8153.83     8230.95    329.35 o
   3   6  10      137.43      238.28     86.58 o
   4   6  10     5323.71     5510.28    174.31 o
 -11   7  10     3692.16     3780.82    131.66 o
 -10   7  10      961.43      941.32     73.36 o
  -9   7  10     7163.71     7214.26    150.01 o
  -8   7  10     1636.64     1688.11    170.87 o
  -7   7  10     6536.20     6494.12    170.91 o
  -6   7  10     1049.89     1078.72     92.00 o
  -5   7  10     2248.83     2450.19    180.10 o
  -4   7  10     6104.70     6519.83    390.17 o
  -3   7  10      841.62      810.90    169.32 o
  -2   7  10      226.44      289.52     57.77 o
  -1   7  10      214.97      223.79     85.57 o
   0   7  10     4051.63     4341.55    354.00 o
   1   7  10    12364.18    12618.03    357.64 o
   2   7  10      126.05      243.47    107.09 o
   3   7  10        9.84        4.51     56.98 o
  -9   8  10      313.28      339.02     61.80 o
  -8   8  10     7217.08     7310.70    417.83 o
  -7   8  10     3130.75     3079.70     86.85 o
  -6   8  10      302.03      245.36     54.42 o
  -5   8  10       69.47       97.87     89.33 o
  -4   8  10      576.02      322.37     57.90 o
  -3   8  10     1938.72     1885.41    155.99 o
  -2   8  10      893.65      988.58     82.60 o
  -1   8  10     2554.14     2276.14    106.18 o
   0   8  10     5542.04     6005.22    182.66 o
   1   8  10      374.70      359.59    118.00 o
   2   8  10     4116.26     4160.65    200.94 o
  -7   9  10     1595.72     1741.60    135.58 o
  -6   9  10     2117.83     2083.82     78.85 o
  -5   9  10     1076.94     1180.67     63.40 o
  -4   9  10     1984.55     1943.52     99.50 o
  -3   9  10      439.44      408.17     90.15 o
  -2   9  10     1334.13     1215.67     63.62 o
  -1   9  10       29.71       73.97    214.89 o
   0   9  10     2238.56     2204.47    115.37 o
 -13   0  11      244.85      202.66     82.44 o
 -11   0  11    13730.82    14158.24    434.22 o
  -9   0  11     2027.44     2157.95    125.27 o
  -7   0  11     3214.01     2911.27    100.20 o
  -5   0  11    13620.16    14054.88    296.55 o
  -3   0  11    29569.42    29411.65    561.07 o
  -1   0  11    30786.68    31067.40    591.59 o
   1   0  11    18367.07    19021.48    381.80 o
   5   0  11      513.69      470.39     79.00 o
 -14   1  11     5473.68     4809.41    226.30 o
 -13   1  11      579.39      516.80     64.05 o
 -12   1  11     8475.49     8085.40    202.75 o
 -11   1  11      228.82      199.61     44.81 o
 -10   1  11     3061.99     2911.37    104.12 o
  -9   1  11       19.12      -41.46     41.46 o
  -8   1  11     2951.22     2831.54     81.64 o
  -7   1  11      484.24      451.38     37.94 o
  -6   1  11    17435.85    17885.18    257.28 o
  -5   1  11     1940.04     1805.43     53.96 o
  -4   1  11      528.21      469.27     35.63 o
  -3   1  11      300.72      253.29     39.67 o
  -2   1  11    42780.86    44377.29    863.30 o
  -1   1  11     1307.21     1237.71     57.89 o
   0   1  11      328.43      360.20     37.87 o
   1   1  11      546.24      530.83     32.76 o
   2   1  11    18824.09    18434.58    263.01 o
   3   1  11      245.64      177.74     90.52 o
   4   1  11      174.24      440.08     78.20 o
   5   1  11        1.47       48.29     64.05 o
   6   1  11       33.10      295.81     88.90 o
 -14   2  11     1338.73     1404.17     74.12 o
 -13   2  11      452.07      399.42     48.15 o
 -12   2  11     2052.58     2104.54     75.02 o
 -11   2  11     7650.27     7668.10    156.69 o
 -10   2  11        1.24       38.09     52.89 o
  -9   2  11     1158.39     1069.21     54.86 o
  -8   2  11       28.86       -1.27     42.92 o
  -7   2  11      212.29      281.35     32.11 o
  -6   2  11     1487.16     1487.16     58.53 o
  -5   2  11    10508.58    10089.17    158.80 o
  -4   2  11     6904.00     7139.30    121.28 o
  -3   2  11    13246.54    12879.35    192.86 o
  -2   2  11       13.32        5.78     30.07 o
  -1   2  11    17426.41    17801.00    461.22 o
   0   2  11     5756.51     5742.30    186.72 o
   1   2  11     9721.85     9686.44    224.35 o
   2   2  11     1728.60     1909.71     86.81 o
   3   2  11     2875.61     2959.66     89.58 o
   4   2  11       24.60      181.99     68.45 o
   5   2  11     1602.28     1557.04    114.16 o
 -13   3  11     3804.41     3854.35    165.01 o
 -12   3  11     7907.86     8040.94    203.25 o
 -11   3  11     1117.83     1144.98     61.25 o
 -10   3  11       95.03      205.01    129.52 o
  -9   3  11       73.91       52.44     34.93 o
  -8   3  11     8681.61     8492.03    173.01 o
  -7   3  11      711.81      712.61    119.91 o
  -6   3  11    10416.53    10110.88    265.99 o
  -5   3  11     7257.91     7569.52    165.80 o
  -4   3  11     2348.00     2185.06     62.77 o
  -3   3  11     4022.99     3954.90    170.87 o
  -2   3  11    27189.87    27580.35    414.77 o
  -1   3  11     4383.84     4268.73    103.24 o
   0   3  11      185.16      109.80     48.48 o
   1   3  11     9978.87    10055.63    327.43 o
   2   3  11     9176.86     9830.57    692.34 o
   3   3  11        6.05       65.15     50.49 o
   4   3  11     1077.72     1219.13     66.67 o
   5   3  11       49.73      244.93     64.31 o
 -13   4  11     1010.85     1095.55    140.63 o
 -12   4  11     3659.53     3505.59    120.42 o
 -11   4  11     5294.01     5422.95    156.47 o
 -10   4  11       59.48      120.09     49.56 o
  -9   4  11    10252.56    10084.63    291.69 o
  -8   4  11      636.49      658.34     50.38 o
  -7   4  11      717.69      712.75     49.13 o
  -6   4  11     1789.46     1711.91    132.52 o
  -5   4  11    13374.85    13440.54    538.40 o
  -4   4  11    10204.84    10034.25    410.81 o
  -3   4  11      961.29     1089.75     50.63 o
  -2   4  11       96.47      201.40     35.43 o
  -1   4  11     8675.62     8177.41    248.73 o
   0   4  11    10677.46    10567.40    247.17 o
   1   4  11    10268.08    10738.36    250.80 o
   2   4  11     2828.13     2798.04    113.48 o
   3   4  11      186.65      420.48    118.61 o
   4   4  11      536.39      660.92     78.34 o
   5   4  11     6892.89     7164.98    417.75 o
 -12   5  11     4089.52     4590.50    227.51 o
 -11   5  11      449.32      393.27    180.23 o
 -10   5  11      608.40      732.93     68.33 o
  -9   5  11      596.16      571.24    105.54 o
  -8   5  11    14413.29    14683.57    256.63 o
  -7   5  11      146.67      187.55     39.50 o
  -6   5  11     3446.46     3371.29     97.44 o
  -5   5  11     8020.43     7766.69    351.73 o
  -4   5  11     6143.60     6294.22    135.32 o
  -3   5  11     3421.27     3306.07    391.38 o
  -2   5  11     5003.71     4849.98    576.67 o
  -1   5  11     5471.08     5441.12    163.67 o
   0   5  11     1672.31     1479.81    245.60 o
   1   5  11     7019.49     7272.64    527.57 o
   2   5  11     3635.57     3711.29    130.83 o
   3   5  11      280.92      396.55     71.28 o
   4   5  11     6577.83     6563.58    192.74 o
 -11   6  11      792.87      923.11     77.25 o
 -10   6  11     1032.85     1088.16     78.60 o
  -9   6  11    12793.66    12792.75    537.35 o
  -8   6  11      334.38      411.03    111.36 o
  -7   6  11     2205.50     2165.37     78.07 o
  -6   6  11       48.94       27.19     94.47 o
  -5   6  11     9570.52     9982.83    291.21 o
  -4   6  11     7924.80     7424.60    189.70 o
  -3   6  11      359.86      514.67     62.31 o
  -2   6  11        1.38       -7.34     46.27 o
  -1   6  11      380.75      490.74    121.74 o
   0   6  11    10831.24    10660.07    568.48 o
   1   6  11     5074.79     5271.86    236.51 o
   2   6  11        9.89       87.85     62.40 o
   3   6  11      637.34      698.11     76.73 o
 -10   7  11     2708.63     2663.25    110.31 o
  -9   7  11      609.70      624.01     76.98 o
  -8   7  11    11693.57    11922.62    264.24 o
  -7   7  11     2375.84     2502.86    164.83 o
  -6   7  11     1508.36     1354.44     67.97 o
  -5   7  11     1101.28      964.28     70.40 o
  -4   7  11     4963.11     5176.48    156.39 o
  -3   7  11     3014.95     2950.67    193.27 o
  -2   7  11      179.08      286.48    249.34 o
  -1   7  11     3948.14     3818.94    132.51 o
   0   7  11     1590.76     1357.85     91.32 o
   1   7  11      845.52      783.71    153.26 o
   2   7  11     1063.65     1428.23    141.44 o
  -8   8  11      616.78      501.77     87.65 o
  -7   8  11     1737.56     1632.69    122.42 o
  -6   8  11     1921.95     1789.56    102.85 o
  -5   8  11     6444.64     6491.21    181.03 o
  -4   8  11     2344.85     2511.00    188.21 o
  -3   8  11      205.54      182.22    170.94 o
  -2   8  11        8.94      -44.79     57.12 o
  -1   8  11       24.75      158.57     61.99 o
   0   8  11     1718.03     1772.96    184.78 o
  -5   9  11      186.04      153.00    102.44 o
  -4   9  11     2938.28     3129.95     97.80 o
  -3   9  11     2360.19     2430.48     97.85 o
 -12   0  12    21666.59    21520.13    630.41 o
 -10   0  12     3926.17     3748.60    127.63 o
  -8   0  12    13562.45    13279.97    290.72 o
  -6   0  12     2303.40     2271.19    105.27 o
  -4   0  12      869.91     1103.83     98.60 o
  -2   0  12    25620.75    26087.74    508.20 o
   0   0  12     2063.35     2029.61    272.57 o
   2   0  12    29529.86    31327.51    843.78 o
 -13   1  12     2409.86     2588.03    102.18 o
 -12   1  12      227.88      184.37    125.99 o
 -11   1  12    22071.25    22773.86    535.77 o
 -10   1  12      497.62      578.90     96.35 o
  -9   1  12     2303.49     2313.85     78.62 o
  -8   1  12     1048.68      892.90     74.11 o
  -7   1  12     4394.25     4449.54     93.69 o
  -6   1  12       93.63       56.50     60.08 o
  -5   1  12     3992.94     3683.05    141.13 o
  -4   1  12       84.12       91.15     46.20 o
  -3   1  12    14514.09    14556.11    441.86 o
  -2   1  12      516.97      500.88     48.24 o
  -1   1  12     6901.83     6914.32    160.12 o
   0   1  12     3001.23     2898.74    123.31 o
   1   1  12    21942.15    22653.54    367.09 o
   2   1  12       59.67       71.02     43.71 o
   3   1  12     5239.93     5076.24    194.78 o
 -13   2  12     1762.37     1845.78     80.32 o
 -12   2  12    14199.66    14267.06    258.60 o
 -11   2  12      120.29      256.94     53.69 o
 -10   2  12     2028.83     1834.64    133.20 o
  -9   2  12     1565.26     1502.76     66.02 o
  -8   2  12     8345.55     8230.22    162.90 o
  -7   2  12     1749.44     1789.01     65.75 o
  -6   2  12      583.38      556.85     40.36 o
  -5   2  12      723.29      766.44     63.11 o
  -4   2  12      154.94      233.24     33.46 o
  -3   2  12      204.98      207.72     67.40 o
  -2   2  12    16794.29    16922.44    445.79 o
  -1   2  12     6453.84     6225.95    170.45 o
   0   2  12      468.75      525.04     60.28 o
   1   2  12     2112.90     2210.75    100.00 o
   2   2  12    19993.69    20708.60    427.56 o
   3   2  12     2047.30     1793.39    108.67 o
   4   2  12      616.57      523.73     92.95 o
 -13   3  12     1305.71     1163.90    111.31 o
 -12   3  12      709.53      672.23     74.39 o
 -11   3  12     5694.82     5816.56    133.36 o
 -10   3  12     2202.99     2480.69     81.95 o
  -9   3  12     1932.58     2037.03    146.49 o
  -8   3  12     3086.94     2832.98     84.21 o
  -7   3  12     2804.16     2900.71    231.36 o
  -6   3  12      683.28      504.90     59.76 o
  -5   3  12     8721.59     8384.87    172.62 o
  -4   3  12     1628.38     1695.08    100.63 o
  -3   3  12     3803.14     3665.75     83.05 o
  -2   3  12     7414.22     7368.81    150.69 o
  -1   3  12     7116.72     7122.91    183.31 o
   0   3  12     6605.33     6733.79    179.14 o
   1   3  12    11160.45    12235.26    280.57 o
   2   3  12        1.27       31.67     72.94 o
   3   3  12     1696.45     1809.59     99.38 o
   4   3  12     3510.43     3322.66    131.36 o
 -12   4  12     5024.50     5121.95    156.21 o
 -11   4  12      252.25      206.24    141.03 o
 -10   4  12        3.33      129.38     72.54 o
  -9   4  12     4869.11     4602.82    163.78 o
  -8   4  12     9282.06     9177.85    247.63 o
  -7   4  12     1372.58     1393.75     85.15 o
  -6   4  12     5776.82     5770.78    188.04 o
  -5   4  12     1056.21     1073.94     70.39 o
  -4   4  12     2350.19     2269.65     66.97 o
  -3   4  12      556.59      535.80     85.13 o
  -2   4  12     8132.13     7900.05    197.74 o
  -1   4  12     7276.56     6969.37    507.36 o
   0   4  12       71.29      202.19     57.82 o
   1   4  12     3330.57     3150.79    204.08 o
   2   4  12     5873.35     6145.41    176.39 o
   3   4  12     2063.47     2099.13    109.76 o
 -11   5  12     1895.97     1917.17    100.05 o
 -10   5  12     4151.38     3859.17    165.67 o
  -9   5  12     7669.18     7624.75    245.88 o
  -8   5  12     1578.00     1585.98     69.64 o
  -7   5  12      288.27      255.37     43.00 o
  -6   5  12        9.92      138.31    113.99 o
  -5   5  12    13943.98    14300.82    655.05 o
  -4   5  12      881.30      821.89     58.53 o
  -3   5  12       23.04       12.87     43.97 o
  -2   5  12     1104.24     1310.47     83.64 o
  -1   5  12     5597.21     5591.29    256.11 o
   0   5  12     9346.90     9164.97    451.90 o
   1   5  12     2634.31     2743.14    244.89 o
   2   5  12       15.00      -48.50     48.50 o
   3   5  12       61.89       -1.82     93.15 o
 -10   6  12     1392.81     1381.27    114.36 o
  -9   6  12     3306.51     3510.90    187.73 o
  -8   6  12     7006.18     7267.30    156.45 o
  -7   6  12      271.49      361.14     80.60 o
  -6   6  12     7362.91     7702.74    161.58 o
  -5   6  12      153.79      124.35     94.16 o
  -4   6  12     8129.51     7826.48    206.30 o
  -3   6  12     1141.19     1229.09    103.05 o
  -2   6  12     1890.78     1931.89    414.52 o
  -1   6  12     6862.76     6813.86    409.06 o
   0   6  12      490.01      497.32    127.90 o
   1   6  12     1059.05     1127.29    259.24 o
  -9   7  12     7505.59     6920.33    922.69 o
  -8   7  12        3.70       34.30     54.28 o
  -7   7  12        8.60       36.28     77.18 o
  -6   7  12      928.91      832.22     73.29 o
  -5   7  12    15008.30    14914.89    330.65 o
  -4   7  12     1546.68     1718.30    299.04 o
  -3   7  12      409.11      401.39    171.24 o
  -2   7  12        9.05      -49.01     49.01 o
  -1   7  12     2820.15     2927.37    403.61 o
   0   7  12     3666.80     3513.62    138.40 o
  -6   8  12     3630.90     3741.98    137.62 o
  -5   8  12        3.48       10.81     53.19 o
  -4   8  12     9017.01     9242.66    236.10 o
  -3   8  12     3480.51     3472.36    130.64 o
 -13   0  13     3026.46     2741.38     97.61 o
 -11   0  13    17801.76    16794.26    364.80 o
  -9   0  13     9293.69     9278.54    224.99 o
  -7   0  13    16040.88    15555.06    334.19 o
  -5   0  13     3944.92     3626.90    179.83 o
  -3   0  13     1096.60     1004.19     95.77 o
  -1   0  13      994.18     1069.23     68.80 o
   1   0  13    19898.43    20263.15    573.64 o
 -12   1  13    16530.28    16108.80    400.60 o
 -11   1  13      467.34      459.22     71.74 o
 -10   1  13      485.01      367.50     73.66 o
  -9   1  13     1918.78     1758.92     64.39 o
  -8   1  13    20607.28    20735.31    499.73 o
  -7   1  13       19.74       67.36     53.52 o
  -6   1  13      546.52      425.82     86.99 o
  -5   1  13      675.89      649.39     70.69 o
  -4   1  13     2190.79     2099.10     72.76 o
  -3   1  13       81.14       51.44     56.55 o
  -2   1  13     5247.36     5490.88    125.67 o
  -1   1  13     1203.36     1086.37     88.47 o
   0   1  13     2866.01     2880.25    232.67 o
   1   1  13       72.55      -54.15     72.54 o
   2   1  13    20550.95    20078.26    573.84 o
 -12   2  13       16.70        6.42     51.85 o
 -11   2  13     9864.81     9366.59    355.11 o
 -10   2  13     6382.74     6565.51    212.33 o
  -9   2  13     6036.61     6116.01    194.08 o
  -8   2  13      528.41      501.00     54.45 o
  -7   2  13     9923.25     9462.96    158.87 o
  -6   2  13     1131.92     1144.51     52.57 o
  -5   2  13     5651.72     5319.90    164.72 o
  -4   2  13      413.43      453.91     68.74 o
  -3   2  13     1624.69     1436.25     67.57 o
  -2   2  13     2240.34     2099.99     75.71 o
  -1   2  13      679.44      666.04     58.78 o
   0   2  13      620.41      512.83     63.58 o
   1   2  13    10920.37    10472.85    250.11 o
   2   2  13     1567.45     1537.80     90.40 o
   3   2  13     1443.81     1502.28    115.58 o
 -12   3  13     8237.67     8164.15    172.07 o
 -11   3  13     3202.06     3092.51    184.56 o
 -10   3  13      155.82      276.93    176.70 o
  -9   3  13     5473.76     5582.65    163.13 o
  -8   3  13    11535.79    11410.37    283.58 o
  -7   3  13       48.45      -40.10     40.10 o
  -6   3  13      607.10      515.01     58.20 o
  -5   3  13     2774.00     2487.90     79.94 o
  -4   3  13     3523.04     3289.03     82.35 o
  -3   3  13     1708.70     1521.35     57.02 o
  -2   3  13     6164.86     6198.59    138.01 o
  -1   3  13     2577.41     2446.45    115.78 o
   0   3  13      642.57      702.63     70.68 o
   1   3  13      105.79      206.84    229.54 o
   2   3  13     5303.62     5882.33    348.14 o
 -11   4  13     5576.43     5670.11    221.55 o
 -10   4  13     7744.12     7725.00    457.15 o
  -9   4  13     3981.08     3912.66    167.48 o
  -8   4  13     1218.99     1239.36     69.35 o
  -7   4  13     1467.25     1287.09     63.37 o
  -6   4  13     1262.51     1280.33     62.26 o
  -5   4  13     9020.66     8756.32    320.15 o
  -4   4  13      948.73      859.73     72.15 o
  -3   4  13      105.33      145.93     49.96 o
  -2   4  13     3194.26     3164.67    265.00 o
  -1   4  13     6158.17     5712.40    166.43 o
   0   4  13     1239.36     1279.66    198.01 o
   1   4  13     2940.58     3283.10    298.03 o
   2   4  13     2103.10     2296.32    160.84 o
 -10   5  13       79.75      147.90     44.70 o
  -9   5  13     5264.95     5004.34    152.98 o
  -8   5  13     4372.13     4401.61    316.33 o
  -7   5  13      487.49      475.83     90.30 o
  -6   5  13     5028.37     4528.10    177.06 o
  -5   5  13     1021.88      907.77     86.53 o
  -4   5  13     4607.28     4413.40    140.37 o
  -3   5  13      205.56      293.42     60.42 o
  -2   5  13     5948.71     5811.86    170.24 o
  -1   5  13     3349.22     3107.64    297.32 o
   0   5  13     1382.14     1416.58     91.99 o
   1   5  13        8.62      -52.68     52.68 o
  -9   6  13     2174.14     2167.32    151.72 o
  -8   6  13      276.11      351.45     49.75 o
  -7   6  13      285.11      191.75     45.60 o
  -6   6  13     1909.26     1869.13    158.43 o
  -5   6  13    13097.07    12768.35    299.95 o
  -4   6  13       14.58      206.84    110.52 o
  -3   6  13      309.18      199.59    226.81 o
  -2   6  13      209.13      444.78    137.90 o
  -1   6  13     9325.69     9255.69    242.97 o
  -7   7  13     1675.89     1589.57    128.71 o
  -6   7  13     6579.34     6517.33    188.11 o
  -5   7  13      121.95      158.43    215.19 o
  -4   7  13     4397.12     4351.31    370.27 o
  -3   7  13     1222.40     1381.72     98.01 o
 -12   0  14     6365.88     6123.11    330.97 o
 -10   0  14       96.14      -23.68    128.91 o
  -8   0  14    30489.63    30646.69    607.93 o
  -6   0  14       17.36        5.25     72.34 o
  -4   0  14    16169.09    16123.23    496.25 o
  -2   0  14      711.07      642.43     64.00 o
   0   0  14      633.85      622.08    148.91 o
 -11   1  14     6013.23     5554.99    119.65 o
 -10   1  14      518.33      686.83     58.68 o
  -9   1  14    14929.16    14404.14    258.74 o
  -8   1  14        2.36       44.67     57.19 o
  -7   1  14    10838.53    10116.63    340.40 o
  -6   1  14     1106.76     1027.87     64.18 o
  -5   1  14     8658.66     8148.80    165.40 o
  -4   1  14      575.03      462.59     49.57 o
  -3   1  14     2608.97     2418.66    124.19 o
  -2   1  14       15.41      -35.00     35.00 o
  -1   1  14      592.72      509.09     53.64 o
   1   1  14     4217.38     4600.60    189.33 o
 -11   2  14     1564.16     1437.79     80.62 o
 -10   2  14      200.17      110.57     37.66 o
  -9   2  14     1011.79      767.64    140.98 o
  -8   2  14    15144.98    14646.13    266.66 o
  -7   2  14     1739.55     1538.69     73.85 o
  -6   2  14       20.36       -2.64     36.19 o
  -5   2  14     4372.87     3796.41    140.72 o
  -4   2  14     9805.86     9527.11    246.12 o
  -3   2  14       23.24      186.04     45.64 o
  -2   2  14     1408.85     1400.22     70.61 o
  -1   2  14       13.18      186.30     81.02 o
   0   2  14      540.98      574.11    315.21 o
   1   2  14      432.35      453.17     71.84 o
 -11   3  14     3734.92     3764.95    137.38 o
 -10   3  14     4398.35     4378.63    279.95 o
  -9   3  14     5339.86     5170.93    308.13 o
  -8   3  14      242.12      321.51     44.85 o
  -7   3  14     3965.13     3621.46     96.94 o
  -6   3  14     7268.12     6826.80    139.35 o
  -5   3  14     9668.05     9469.82    225.64 o
  -4   3  14      387.53      519.26    101.72 o
  -3   3  14        2.11      -28.04     38.74 o
  -2   3  14       79.20      -46.29     46.29 o
  -1   3  14     2853.43     2725.32    112.40 o
   0   3  14      291.39      400.31     93.15 o
 -10   4  14      629.96      581.01    104.46 o
  -9   4  14     2002.44     1961.27     79.69 o
  -8   4  14     7521.99     7701.50    494.10 o
  -7   4  14     4331.67     4189.75     99.62 o
  -6   4  14     1821.81     1790.63     79.00 o
  -5   4  14     4492.40     4193.70     97.84 o
  -4   4  14     4078.19     3903.06    137.66 o
  -3   4  14       38.29       27.38     47.96 o
  -2   4  14     6725.94     6748.40    190.30 o
  -1   4  14        2.10        5.20     64.24 o
   0   4  14      209.24      157.40    107.29 o
  -9   5  14      574.79      569.42     59.37 o
  -8   5  14      171.93      284.90     50.87 o
  -7   5  14      366.35      545.04    108.23 o
  -6   5  14     5168.65     5005.76    148.59 o
  -5   5  14     5879.84     5808.64    121.90 o
  -4   5  14      982.85      782.22     77.71 o
  -3   5  14      851.30      685.78     75.79 o
  -2   5  14      369.87      315.33    180.03 o
  -6   6  14     2249.06     2346.69    129.42 o
  -5   6  14     1446.73     1365.72     90.05 o
  -9   0  15    11181.39    11734.17    336.02 o
  -7   0  15     1747.16     1424.49    134.37 o
  -5   0  15    16150.47    14678.94    468.97 o
  -3   0  15     5158.04     4287.22    208.12 o
  -1   0  15     4858.56     5144.49    332.89 o
 -10   1  15      491.19      378.02     85.74 o
  -9   1  15       64.66       16.68     44.18 o
  -8   1  15    12137.08    11806.09    229.20 o
  -7   1  15      798.31      878.72     69.81 o
  -6   1  15     2168.84     1875.76    136.69 o
  -5   1  15     1161.40      943.24    272.27 o
  -4   1  15    18492.43    17284.31    929.05 o
  -3   1  15      449.13      350.84    105.61 o
  -2   1  15     1024.30      899.72     63.84 o
  -1   1  15      752.59      780.35     95.57 o
  -9   2  15     6403.75     6008.60    147.56 o
  -8   2  15     1067.08      954.03     71.22 o
  -7   2  15     3523.76     3033.92    222.33 o
  -6   2  15     3155.60     3056.02    107.24 o
  -5   2  15    15613.07    15149.02    273.68 o
  -4   2  15        7.68      -16.29     85.14 o
  -3   2  15     1480.99     1360.68    148.60 o
  -2   2  15     1835.96     1817.34    158.92 o
  -9   3  15      246.80      275.21     55.99 o
  -8   3  15     9254.74     8449.34    182.65 o
  -7   3  15     5052.06     4758.30    109.59 o
  -6   3  15     1517.55     1400.49     73.73 o
  -5   3  15     1748.90     1449.32     94.66 o
  -4   3  15     7933.31     7585.56    258.18 o
  -3   3  15     1692.47     1553.26     94.42 o
  -2   3  15     3607.36     3174.51    360.06 o
  -7   4  15     2400.26     2207.29    135.93 o
  -6   4  15     5760.08     5041.68    238.91 o
  -5   4  15     4202.56     4066.82    163.82 o
  -4   4  15       33.05       84.40     75.37 o
  -6   0  16     4123.65     3712.37    204.28 o
 
